# Supplementary material for: Predictive Models for Compound Binding to Androgen and Estrogen Receptors Based on Counter-Propagation Artificial Neural Networks
Source: Toxics. 2023 May 26;11(6):486. doi: 10.3390/toxics11060486 (PMC10304634; doi:10.3390/toxics11060486)
Supplement: Supplementary file 1 [file toxics-11-00486-s001.zip]

Archive with 1 entries (1 files):
- toxics-2377890-supplementary.xlsx
