# Supplementary material for: Predictive Models for Compound Binding to Androgen and Estrogen Receptors Based on Counter-Propagation Artificial Neural Networks
Source: Toxics. 2023 May 26;11(6):486. doi: 10.3390/toxics11060486 (PMC10304634; doi:10.3390/toxics11060486)
Supplement: Supplementary file 1 [file toxics-11-00486-s001.zip › toxics-2377890-supplementary.xlsx]

## Sheet: Tox21_AR_BLA_Agonist
DTXSID	PREFERRED NAME	QSAR_READY_SMILES	CASRN	MOLECULAR FORMULA	MONOISOTOPIC MASS	ToxCast Active	ToxCast Total	% ToxCast Active	HIT CALL	TOP	SCALED TOP	AC50	LOGAC50
DTXSID5046308	Phenylmercury borate	C1=CC=CC=C1	102-98-7	C6H7BHgO3	340.019	57	79	72	Active	121.956	6.09781	10.2805	1.01201
DTXSID6025513	Malachite green oxalate	CN(C)C1=CC=C(C=C1)C(C1=CC=CC=C1)=C1C=CC(C=C1)=[N+](C)C	2437-29-8	C52H54N4O12	926.374	166	235	71	Active	284.935	14.2468	92.2901	1.96515
DTXSID0033382	Daunomycin hydrochloride	COC1=CC=CC2=C1C(=O)C1=C(C(O)=C3CC(O)(CC(OC4CC(N)C(O)C(C)O4)C3=C1O)C(C)=O)C2=O	23541-50-6	C27H30ClNO10	563.156	160	235	68	Active	302.684	15.1342	0.40813	-0.389201
DTXSID4042123	Mercury(II) acetate	CC(O)=O	1600-27-7	C4H6HgO4	319.997	162	238	68	Active	105.507	5.27537	19.322	1.28605
DTXSID5047900	Tetraoctylphosphonium bromide	CCCCCCCCP(CCCCCCCC)(CCCCCCCC)CCCCCCCC	23906-97-0	C32H68BrP	562.424	158	235	67	Active	283.032	14.1516	26.1492	1.41746
DTXSID0047953	Trihexyltetradecylphosphonium bromide	CCCCCCCCCCCCCCP(CCCCCC)(CCCCCC)CCCCCC	654057-97-3	C32H68BrP	562.424	157	235	67	Active	321.982	16.0991	25.8488	1.41244
DTXSID7022384	(Z)-4-Hydroxytamoxifen	CCC(=C(C1=CC=C(O)C=C1)C1=CC=C(OCCN(C)C)C=C1)C1=CC=CC=C1	68047-06-3	C26H29NO2	387.22	161	239	67	Active	321.58	16.079	69.3257	1.84089
DTXSID1025065	Digitonin	CC1C2C(OC11CCC(C)CO1)C(O)C1C3CCC4CC(OC5OC(CO)C(OC6OC(CO)C(O)C(OC7OCC(O)C(O)C7O)C6OC6OC(CO)C(O)C(OC7OC(CO)C(O)C(O)C7O)C6O)C(O)C5O)C(O)CC4(C)C3CCC21C	11024-24-1	C56H92O29	1228.57	158	235	67	Active	95.9802	4.79901	5.40132	0.7325
DTXSID9049401	Thioridazine hydrochloride	CSC1=CC2=C(SC3=CC=CC=C3N2CCC2CCCCN2C)C=C1	130-61-0	C21H27ClN2S2	406.13	155	235	66	Active	256.464	12.8232	87.5152	1.94208
DTXSID7034042	Tetra-N-octylammonium bromide	CCCCCCCC[N+](CCCCCCCC)(CCCCCCCC)CCCCCCCC	14866-33-2	C32H68BrN	545.454	155	235	66	Active	282.99	14.1495	31.0111	1.49152
DTXSID5047904	Methyltrioctylammonium trifluoromethanesulfonate	CCCCCCCC[N+](C)(CCCCCCCC)CCCCCCCC	121107-18-4	C26H54F3NO3S	517.378	156	235	66	Active	235.304	11.7652	28.3151	1.45202
DTXSID8029602	4,4'-Butane-1,1-diylbis(2-tert-butyl-5-methylphenol)	CCCC(C1=CC(=C(O)C=C1C)C(C)(C)C)C1=CC(=C(O)C=C1C)C(C)(C)C	85-60-9	C26H38O2	382.287	156	235	66	Active	268.396	13.4198	48.7522	1.68799
DTXSID3049417	Maleimide	O=C1NC(=O)C=C1	541-59-3	C4H3NO2	97.0164	152	235	65	Active	119.033	5.95164	43.9237	1.6427
DTXSID5048764	Bardoxolone methyl	COC(=O)C12CCC(C)(C)CC1C1C(=O)C=C3C4(C)C=C(C#N)C(=O)C(C)(C)C4CCC3(C)C1(C)CC2	218600-53-4	C32H43NO4	505.319	51	79	65	Active	173.005	8.65024	33.267	1.52201
DTXSID8049254	1-Hexadecyl-3-methylimidazolium tetrafluoroborate	CCCCCCCCCCCCCCCCN1C=C[N+](C)=C1	244193-64-4	C20H39BF4N2	394.314	153	235	65	Active	321.578	16.0789	90.6355	1.9573
DTXSID5045881	Alexidine dihydrochloride	CCCCC(CC)CNC(=N)NC(=N)NCCCCCCNC(=N)NC(=N)NCC(CC)CCCC	1715-30-6	C26H58Cl2N10	580.422	150	235	64	Active	374.539	18.727	43.2892	1.63638
DTXSID4021341	4,4'-Thiobis(6-tert-butyl-m-cresol)	CC1=CC(O)=C(C=C1SC1=C(C)C=C(O)C(=C1)C(C)(C)C)C(C)(C)C	96-69-5	C22H30O2S	358.197	151	235	64	Active	162.146	8.10729	65.3389	1.81517
DTXSID2032005	4-Hydroxyphenyl retinamide	CC(C=CC1=C(C)CCCC1(C)C)=CC=CC(C)=CC(=O)NC1=CC=C(O)C=C1	65646-68-6	C26H33NO2	391.251	151	235	64	Active	254.807	12.7404	80.6768	1.90675
DTXSID5049021	Penfluridol	OC1(CCN(CCCC(C2=CC=C(F)C=C2)C2=CC=C(F)C=C2)CC1)C1=CC=C(Cl)C(=C1)C(F)(F)F	26864-56-2	C28H27ClF5NO	523.17	148	235	63	Active	271.711	13.5856	33.2076	1.52124
DTXSID5021463	Zinc diethyldithiocarbamate	CCN(CC)C(S)=S	14324-55-1	C10H20N2S4Zn	359.98	147	235	63	Active	92.4215	4.62107	80.4149	1.90534
DTXSID4045638	Suloctidil	CCCCCCCCNC(C)C(O)C1=CC=C(SC(C)C)C=C1	54767-75-8	C20H35NOS	337.244	149	235	63	Active	222.409	11.1205	17.069	1.23221
DTXSID1049352	1,3-Didecyl-2-methylimidazolium chloride	CCCCCCCCCCN1C=C[N+](CCCCCCCCCC)=C1C	70862-65-6	C24H47ClN2	398.343	149	235	63	Active	261.128	13.0564	86.3348	1.93619
DTXSID9047918	1-Dodecyl-3-methylimidazolium chloride	CCCCCCCCCCCCN1C=C[N+](C)=C1	114569-84-5	C16H31ClN2	286.218	147	235	63	Active	270.419	13.521	78.1057	1.89268
DTXSID5033468	Domiphen bromide	CCCCCCCCCCCC[N+](C)(C)CCOC1=CC=CC=C1	538-71-6	C22H40BrNO	413.229	148	235	63	Active	420.148	21.0074	47.0598	1.67265
DTXSID5025998	Retinal	CC(C=CC=C(C)C=CC1=C(C)CCCC1(C)C)=CC=O	116-31-4	C20H28O	284.214	148	235	63	Active	78.9421	3.94711	67.132	1.82693
DTXSID5046778	Lestaurtinib	[H]C12CC(O)(CO)C(C)(O1)N1C3=CC=CC=C3C3=C1C1=C(C4=C(C=CC=C4)N21)C1=C3CNC1=O	111358-88-4	C26H21N3O4	439.153	50	79	63	Active	33.8978	1.69489	0.0882328	-1.05437
DTXSID3048653	Dronedarone	CCCCN(CCCC)CCCOC1=CC=C(C=C1)C(=O)C1=C(CCCC)OC2=CC=C(NS(C)(=O)=O)C=C12	141626-36-0	C31H44N2O5S	556.297	145	235	62	Active	41.562	2.0781	38.6225	1.58684
DTXSID8048579	Romidepsin	CCC1=NC(=O)C2CSSCCC=CC(CC(=O)NC(C(C)C)C(=O)N2)OC(=O)C(NC1=O)C(C)C	128517-07-7	C24H36N4O6S2	540.208	49	79	62	Active	120.456	6.02278	16.6636	1.22177
DTXSID7024956	N,N'-Bis(1-methylpropyl)-1,4-benzenediamine	CCC(C)NC1=CC=C(NC(C)CC)C=C1	101-96-2	C14H24N2	220.194	146	235	62	Active	54.2213	2.71107	86.5847	1.93744
DTXSID3046792	Cinacalcet hydrochloride	CC(NCCCC1=CC=CC(=C1)C(F)(F)F)C1=C2C=CC=CC2=CC=C1	364782-34-3	C22H23ClF3N	393.147	146	235	62	Active	199.583	9.97913	37.3731	1.57256
DTXSID3032751	1,3-Diiminobenz(f)isoindoline	N=C1NC(=N)C2=C1C=C1C=CC=CC1=C2	65558-69-2	C12H9N3	195.08	144	238	61	Active	121.901	6.09506	45.6407	1.65935
DTXSID1046683	Deslorelin acetate	CCNC(=O)C1CCCN1C(=O)C(CCCNC(N)=N)NC(=O)C(CC(C)C)NC(=O)C(CC1=CNC2=CC=CC=C12)NC(=O)C(CC1=CC=C(O)C=C1)NC(=O)C(CO)NC(=O)C(CC1=CNC2=CC=CC=C12)NC(=O)C(CC1=CNC=N1)NC(=O)C1CCC(=O)N1	82318-06-7	C66H87N17O14	1341.66	48	79	61	Active	237.54	11.877	39.4498	1.59605
DTXSID0025076	1,8-Dihydroxy-4,5-dinitroanthraquinone	OC1=CC=C(C2=C1C(=O)C1=C(C2=O)C(=CC=C1O)[N+]([O-])=O)[N+]([O-])=O	81-55-0	C14H6N2O8	330.012	141	235	60	Active	44.7656	2.23828	37.2288	1.57088
DTXSID1021667	Tribromoacetaldehyde	BrC(Br)(Br)C=O	115-17-3	C2HBr3O	277.758	140	235	60	Active	73.2019	3.6601	21.2815	1.328
DTXSID5040413	alpha-Tomatine	CC1C2C(CC3C4CCC5CC(CCC5(C)C4CCC23C)OC2OC(CO)C(OC3OC(CO)C(O)C(OC4OCC(O)C(O)C4O)C3OC3OC(CO)C(O)C(O)C3O)C(O)C2O)OC11CCC(C)CN1	17406-45-0	C50H83NO21	1033.55	47	79	59	Active	296.775	14.8387	10.0417	1.00181
DTXSID1021114	Perhexiline maleate	C(C(C1CCCCC1)C1CCCCC1)C1CCCCN1	6724-53-4	C23H39NO4	393.288	138	235	59	Active	362.412	18.1206	37.2403	1.57101
DTXSID2037186	Amsacrine hydrochloride	COC1=CC(NS(C)(=O)=O)=CC=C1NC1=C2C=CC=CC2=NC2=CC=CC=C12	54301-15-4	C21H20ClN3O3S	429.091	46	79	58	Active	74.2922	3.71461	16.6778	1.22214
DTXSID7020635	Fluoxetine hydrochloride	CNCCC(OC1=CC=C(C=C1)C(F)(F)F)C1=CC=CC=C1	56296-78-7	C17H19ClF3NO	345.111	170	294	58	Active	42.999	2.14995	37.6046	1.57524
DTXSID9046576	Carbocyanine	CCN1C(=CC=CC2=[N+](CC)C3=C(C=CC=C3)C=C2)C=CC2=C1C=CC=C2	605-91-4	C25H25IN2	480.106	136	235	58	Active	66.9434	3.34717	39.0776	1.59193
DTXSID7046837	Bunamidine hydrochloride	CCCCCCOC1=CC=C(C(=N)N(CCCC)CCCC)C2=C1C=CC=C2	1055-55-6	C25H39ClN2O	418.275	46	79	58	Active	395.836	19.7918	36.9667	1.56781
DTXSID3048996	Cannabinol	CCCCCC1=CC2=C(C(O)=C1)C1=C(C=CC(C)=C1)C(C)(C)O2	521-35-7	C21H26O2	310.193	46	79	58	Active	142.071	7.10353	36.6928	1.56458
DTXSID3020120	Azelnidipine	CC(C)OC(=O)C1C(C2=CC(=CC=C2)[N+]([O-])=O)C(C(=O)OC2CN(C2)C(C2=CC=CC=C2)C2=CC=CC=C2)=C(N)N=C1C	123524-52-7	C33H34N4O6	582.248	136	235	58	Active	253.536	12.6768	37.9423	1.57912
DTXSID5045889	Clofoctol	CC(C)(C)CC(C)(C)C1=CC=C(O)C(CC2=CC=C(Cl)C=C2Cl)=C1	37693-01-9	C21H26Cl2O	364.136	145	250	58	Active	128.653	6.43263	29.7213	1.47307
DTXSID3047893	4,4'-Octahydro-1H-4,7-methanoindene-5,5-diyldiphenol	OC1=CC=C(C=C1)C1(CC2CC1C1CCCC21)C1=CC=C(O)C=C1	1943-97-1	C22H24O2	320.178	133	235	57	Active	105.456	5.2728	62.7213	1.79742
DTXSID6046719	Nitroblue tetrazolium dichloride	COC1=CC(=CC=C1[N+]1=NC(=NN1C1=CC=C(C=C1)[N+]([O-])=O)C1=CC=CC=C1)C1=CC=C(C(OC)=C1)[N+]1=NC(=NN1C1=CC=C(C=C1)[N+]([O-])=O)C1=CC=CC=C1	298-83-9	C40H30Cl2N10O6	816.173	45	79	57	Active	210.54	10.527	9.6116	0.982796
DTXSID4042090	Lauryldiethanolamine	CCCCCCCCCCCCN(CCO)CCO	1541-67-9	C16H35NO2	273.267	136	238	57	Active	39.1362	1.95681	71.4865	1.85422
DTXSID4048698	Benzyldodecyldimethylammonium bromide	CCCCCCCCCCCC[N+](C)(C)CC1=CC=CC=C1	7281-04-1	C21H38BrN	383.219	135	235	57	Active	156.332	7.8166	47.4988	1.67668
DTXSID9045895	Lasalocid sodium	CCC(C1OC(CC)(CC1C)C1CCC(O)(CC)C(C)O1)C(=O)C(C)C(O)C(C)CCC1=CC=C(C)C(O)=C1C(O)=O	25999-20-6	C34H53NaO8	612.364	45	79	57	Active	36.8304	1.84152	36.2496	1.5593
DTXSID9030707	alpha-Solanine	CC1C2CCC(C)CN2C2CC3C4CC=C5CC(CCC5(C)C4CCC3(C)C12)OC1OC(CO)C(O)C(OC2OC(CO)C(O)C(O)C2O)C1OC1OC(C)C(O)C(O)C1O	20562-02-1	C45H73NO15	867.498	134	235	57	Active	205.155	10.2577	35.825	1.55419
DTXSID8047973	4,4'-Propane-2,2-diylbis(2,6-dimethylphenol)	CC1=CC(=CC(C)=C1O)C(C)(C)C1=CC(C)=C(O)C(C)=C1	5613-46-7	C19H24O2	284.178	133	235	57	Active	24.8156	1.24078	41.1346	1.61421
DTXSID7024457	9-Aminoacridine, monohydrochloride, monohydrate	NC1=C2C=CC=CC2=NC2=CC=CC=C12	52417-22-8	C13H13ClN2O	248.072	132	235	56	Active	289.593	14.4796	6.66592	0.82386
DTXSID8044204	Mibefradil dihydrochloride	COCC(=O)OC1(CCN(C)CCCC2=NC3=CC=CC=C3N2)CCC2=C(C=CC(F)=C2)C1C(C)C	116666-63-8	C29H40Cl2FN3O3	567.243	132	235	56	Active	259.424	12.9712	31.8208	1.50271
DTXSID2020345	Copper dimethyldithiocarbamate	CN(C)C(S)=S	137-29-1	C6H12CuN2S4	302.918	131	235	56	Active	27.0917	1.35459	1.858	0.269046
DTXSID9044322	Dodecylamine hydrochloride	CCCCCCCCCCCCN	929-73-7	C12H28ClN	221.191	134	238	56	Active	208.986	10.4493	38.9791	1.59083
DTXSID4046658	Aclarubicin hydrochloride	CCC1(O)CC(OC2CC(C(OC3CC(O)C(OC4CCC(=O)C(C)O4)C(C)O3)C(C)O2)N(C)C)C2=C(C=C3C(=O)C4=C(C(O)=CC=C4)C(=O)C3=C2O)C1C(=O)OC	75443-99-1	C42H54ClNO15	847.318	44	79	56	Active	44.2168	2.21084	0.078436	-1.10548
DTXSID5041851	Dichlofluanid	CN(C)S(=O)(=O)N(SC(F)(Cl)Cl)C1=CC=CC=C1	1085-98-9	C9H11Cl2FN2O2S2	331.962	132	238	55	Active	68.0103	3.40052	42.8042	1.63149
DTXSID9025114	6PPD	CC(C)CC(C)NC1=CC=C(NC2=CC=CC=C2)C=C1	793-24-8	C18H24N2	268.194	129	235	55	Active	73.5659	3.67829	80.4894	1.90574
DTXSID5020946	5-Nitro-2-furanmethanediol diacetate	CC(=O)OC(OC(C)=O)C1=CC=C(O1)[N+]([O-])=O	92-55-7	C9H9NO7	243.038	130	235	55	Active	42.309	2.11545	21.8902	1.34025
DTXSID1047819	Mefloquine hydrochloride	OC(C1CCCCN1)C1=C2C=CC=C(C2=NC(=C1)C(F)(F)F)C(F)(F)F	51773-92-3	C17H17ClF6N2O	414.093	127	235	54	Active	37.6237	1.88119	35.5979	1.55142
DTXSID4021680	1,1,3-Trichloropropanone	ClCC(=O)C(Cl)Cl	921-03-9	C3H3Cl3O	159.925	126	235	54	Active	66.8707	3.34354	3.23387	0.509723
DTXSID7048798	Minopafant	CCCCCCCCCCCCCCCCCCNC(=O)OC1CCN(CC1)C(=O)OCC(COC(=O)N(CC1=CC=CC=[N+]1CC)C(=O)C1=C(OC)C=CC=C1)OC	128420-61-1	C46H73ClN4O9	860.507	126	235	54	Active	175.422	8.7711	35.4883	1.55009
DTXSID2046591	3,3'-Diethylthiacarbocyanine iodide	CCN1C(SC2=CC=CC=C12)=CC=CC1=[N+](CC)C2=CC=CC=C2S1	905-97-5	C21H21IN2S2	492.019	124	235	53	Active	118.554	5.92771	37.9568	1.57929
DTXSID3049205	1-Butyl-4-methylpyridinium chloride	CCCC[N+]1=CC=C(C)C=C1	112400-86-9	C10H16ClN	185.097	124	235	53	Active	54.1557	2.70778	68.357	1.83478
DTXSID2033736	Nelfinavir mesylate	CC1=C(O)C=CC=C1C(=O)NC(CSC1=CC=CC=C1)C(O)CN1CC2CCCCC2CC1C(=O)NC(C)(C)C	159989-65-8	C33H51N3O8S2	681.312	125	235	53	Active	81.2176	4.06088	63.1621	1.80046
DTXSID0045678	Omacetaxine mepesuccinate	COC(=O)CC(O)(CCCC(C)(C)O)C(=O)OC1C2C3=C(CCN4CCCC24C=C1OC)C=C1OCOC1=C3	26833-87-4	C29H39NO9	545.262	41	79	52	Active	107.078	5.35388	0.0360623	-1.44295
DTXSID8022955	Dithiazanine iodide	CCN1C(SC2=C1C=CC=C2)=CC=CC=CC1=[N+](CC)C2=C(S1)C=CC=C2	514-73-8	C23H23IN2S2	518.035	41	79	52	Active	221.644	11.0822	19.6041	1.29235
DTXSID0047797	Idarubicin hydrochloride	CC1OC(CC(N)C1O)OC1CC(O)(CC2=C(O)C3=C(C(O)=C12)C(=O)C1=CC=CC=C1C3=O)C(C)=O	57852-57-0	C26H28ClNO9	533.145	122	235	52	Active	234.133	11.7067	1.37659	0.138804
DTXSID5023794	Oxymetholone	CC1(O)CCC2C3CCC4CC(=O)C(CC4(C)C3CCC12C)C=O	434-07-1	C21H32O3	332.235	129	247	52	Active	78.1344	3.90672	0.080097	-1.09638
DTXSID1041897	Dipyrithione	[O-][N+]1=C(SSC2=[N+]([O-])C=CC=C2)C=CC=C1	3696-28-4	C10H8N2O2S2	252.003	123	235	52	Active	101.84	5.09201	2.45269	0.389642
DTXSID5038888	Basic Blue 7	CCNC1=CC=C(C(C2=CC=C(C=C2)N(CC)CC)=C2C=CC(C=C2)=[N+](CC)CC)C2=C1C=CC=C2	2390-60-5	C33H40ClN3	513.291	229	448	51	Active	130.996	6.54981	42.0159	1.62341
DTXSID7048619	Temoporfin	OC1=CC=CC(=C1)C1=C2\CCC(=N2)\C(=C2/N\C(\C=C2)=C(/C2=N/C(/C=C2)=C(\C2=CC=C\1N2)C1=CC(O)=CC=C1)C1=CC(O)=CC=C1)\C1=CC(O)=CC=C1	122341-38-2	C44H32N4O4	680.242	117	235	50	Active	80.2866	4.01433	24.8791	1.39583
DTXSID8021191	Proflavin hydrochloride	NC1=CC2=NC3=CC(N)=CC=C3C=C2C=C1	952-23-8	C13H12ClN3	245.072	126	250	50	Active	223.351	11.1676	4.19559	0.622793
DTXSID3026190	2,2',4'-Trichloroacetophenone	ClCC(=O)C1=C(Cl)C=C(Cl)C=C1	4252-78-2	C8H5Cl3O	221.941	117	235	50	Active	34.1468	1.70734	2.65097	0.423405
DTXSID1046429	Lacidipine	CCOC(=O)C1C(C2=CC=CC=C2C=CC(=O)OC(C)(C)C)C(C(=O)OCC)=C(C)N=C1C	103890-78-4	C26H33NO6	455.231	117	235	50	Active	88.7164	4.43582	32.6897	1.51441
DTXSID1026902	N,N,N-Trimethyloctadecan-1-aminium chloride	CCCCCCCCCCCCCCCCCC[N+](C)(C)C	112-03-8	C21H46ClN	347.332	310	623	50	Active	282.138	14.1069	71.0782	1.85174
DTXSID5047112	Didodecyldimethylammonium bromide	CCCCCCCCCCCC[N+](C)(C)CCCCCCCCCCCC	3282-73-3	C26H56BrN	461.36	201	401	50	Active	301.758	15.0879	26.3401	1.42062
DTXSID4020870	2,2'-Methylenebis(4-methyl-6-tert-butylphenol)	CC1=CC(CC2=CC(C)=CC(=C2O)C(C)(C)C)=C(O)C(=C1)C(C)(C)C	119-47-1	C23H32O2	340.24	220	439	50	Active	118.943	5.94714	49.1546	1.69156
DTXSID3025045	Diethylene glycol diacrylate	C=CC(=O)OCCOCCOC(=O)C=C	4074-88-8	C10H14O5	214.084	117	235	50	Active	99.3845	4.96923	17.1878	1.23522
DTXSID3041451	2-Propene-1-sulfonic acid, sodium salt	OS(=O)(=O)CC=C	2495-39-8	C3H5NaO3S	143.986	0	237	0	Inactive	7.90921	0.39546	130.702	2.11628
DTXSID1048621	Tiludronate disodium	OP(O)(=O)C(SC1=CC=C(Cl)C=C1)P(O)(O)=O	149845-07-8	C7H7ClNa2O6P2S	361.892	0	79	0	Inactive	9.65186	0.482593	5.441e-06	-5.26432
DTXSID0029260	Hydroxyethyl imidazolidinone	OCCN1CCNC1=O	3699-54-5	C5H10N2O2	130.074	0	235	0	Inactive	18.5118	0.925588	115.194	2.06143
DTXSID3029158	1,4-Piperazinediethanol	OCCN1CCN(CCO)CC1	122-96-3	C8H18N2O2	174.137	0	235	0	Inactive	8.60504	0.430252	50.3926	1.70237
DTXSID2027098	Iminodiacetic acid	OC(=O)CNCC(O)=O	142-73-4	C4H7NO4	133.038	0	235	0	Inactive	6.70289	0.335145	0.237731	-0.623914
DTXSID5020079	Diammonium citrate	OC(=O)CC(O)(CC(O)=O)C(O)=O	3012-65-5	C6H14N2O7	226.08	0	235	0	Inactive	3.62283	0.181141	0.00022592	-3.64604
DTXSID1048706	trans-Aconitic acid	OC(=O)CC(=CC(O)=O)C(O)=O	4023-65-8	C6H6O6	174.016	0	235	0	Inactive	11.4597	0.572986	0.000192336	-3.71594
DTXSID0046199	Pidotimod	OC(=O)C1CSCN1C(=O)C1CCC(=O)N1	121808-62-6	C9H12N2O4S	244.052	0	79	0	Inactive	34.5783	1.72891	0.00128911	-2.88971
DTXSID9041104	DL-Proline	OC(=O)C1CCCN1	609-36-9	C5H9NO2	115.063	0	79	0	Inactive	4.22283	0.211142	1.48458	0.171604
DTXSID6046260	Pidolic acid	OC(=O)C1CCC(=O)N1	98-79-3	C5H7NO3	129.043	0	235	0	Inactive	4.16083	0.208041	0.175697	-0.755237
DTXSID2044684	Sodium 5-oxo-1-(4-sulfophenyl)-4,5-dihydro-1H-pyrazole-3-carboxylate	OC(=O)C1=NN(C(=O)C1)C1=CC=C(C=C1)S(O)(=O)=O	52126-51-9	C10H7N2NaO6S	305.992	0	235	0	Inactive	19.5579	0.977896	77.9449	1.89179
DTXSID9024770	3-Chlorobenzoic acid	OC(=O)C1=CC=CC(Cl)=C1	535-80-8	C7H5ClO2	155.998	0	235	0	Inactive	4.26307	0.213153	1.10314e-05	-4.95737
DTXSID9024980	3,4-Dichlorobenzoic acid	OC(=O)C1=CC=C(Cl)C(Cl)=C1	51-44-5	C7H4Cl2O2	189.959	1	235	0	Inactive	22.6363	1.13182	2.64791e-05	-4.5771
DTXSID8037207	Sodium dichloroacetate	OC(=O)C(Cl)Cl	2156-56-1	C2HCl2NaO2	149.925	0	235	0	Inactive	3.54711	0.177356	5.00001e-06	-5.30103
DTXSID4035209	Oxypurinol	O=C1NC2=NNC=C2C(=O)N1	2465-59-0	C5H4N4O2	152.033	2	401	0	Inactive	15.2851	0.764253	0.372587	-0.428773
DTXSID1045245	Zoxazolamine	NC1=NC2=C(O1)C=CC(Cl)=C2	61-80-3	C7H5ClN2O	168.009	1	235	0	Inactive	11.5236	0.576181	0.112213	-0.949955
DTXSID3046748	Loxoribine	NC1=NC2=C(N(CC=C)C(=O)N2C2OC(CO)C(O)C2O)C(=O)N1	121288-39-9	C13H17N5O6	339.118	0	235	0	Inactive	4.05461	0.20273	1.91029	0.2811
DTXSID3023427	Pemoline	NC1=NC(=O)C(O1)C1=CC=CC=C1	2152-34-3	C9H8N2O2	176.059	0	235	0	Inactive	19.2658	0.963292	1.56491	0.194488
DTXSID6046715	3,4-Diaminopyridine	NC1=C(N)C=NC=C1	54-96-6	C5H7N3	109.064	1	235	0	Inactive	3.77669	0.188834	0.000719347	-3.14306
DTXSID6044488	1-Aminocyclohexanecarbonitrile	NC1(CCCCC1)C#N	5496-10-6	C7H12N2	124.1	2	402	0	Inactive	11.5559	0.577796	66.8448	1.82507
DTXSID9041021	D-Serine	NC(CO)C(O)=O	312-84-5	C3H7NO3	105.043	0	79	0	Inactive	34.2535	1.71268	44.5641	1.64899
DTXSID1048675	D-Glutamic acid	NC(CCC(O)=O)C(O)=O	6893-26-1	C5H9NO4	147.053	0	79	0	Inactive	19.4423	0.972114	0.00322182	-2.4919
DTXSID1023730	L-Tyrosine	NC(CC1=CC=C(O)C=C1)C(O)=O	60-18-4	C9H11NO3	181.074	0	235	0	Inactive	10.9991	0.549954	2.19901	0.342227
DTXSID9021215	Pyrazinamide	NC(=O)C1=NC=CN=C1	98-96-4	C5H5N3O	123.043	1	403	0	Inactive	4.65011	0.232505	0.612796	-0.212684
DTXSID8022086	4-Nitrobenzamide	NC(=O)C1=CC=C(C=C1)[N+]([O-])=O	619-80-7	C7H6N2O3	166.038	1	235	0	Inactive	3.30783	0.165391	0.000924946	-3.03388
DTXSID0044656	3,3'-(Ethylenedioxy)dipropiononitrile	N#CCCOCCOCCC#N	3386-87-6	C8H12N2O2	168.09	1	235	0	Inactive	11.6892	0.58446	8.70297e-05	-4.06033
DTXSID4024773	3-Chlorobenzotrifluoride	FC(F)(F)C1=CC=CC(Cl)=C1	98-15-7	C7H4ClF3	179.995	0	235	0	Inactive	13.7874	0.689369	39.52	1.59682
DTXSID6046713	DL-Methionine methylsulfonium chloride	CS(C)CCC(N)C(O)=O	3493-12-7	C6H14ClNO2S	199.043	0	79	0	Inactive	4.99007	0.249504	0.00141825	-2.84825
DTXSID6048333	Mivacurium	COC1=CC2=C(C=C1OC)C(CC1=CC(OC)=C(OC)C(OC)=C1)[N+](C)(CCCOC(=O)CCC=CCCC(=O)OCCC[N+]1(C)CCC3=CC(OC)=C(OC)C=C3C1CC1=CC(OC)=C(OC)C(OC)=C1)CC2	133814-19-4	C58H80N2O14	1028.56	0	79	0	Inactive	24.7469	1.23734	0.00362803	-2.44033
DTXSID2045812	Urapidil hydrochloride	COC1=CC=CC=C1N1CCN(CCCN=C2CC(=O)N(C)C(=O)N2C)CC1	64887-14-5	C20H30ClN5O3	423.204	1	235	0	Inactive	49.0412	2.45206	8.03326e-06	-5.09511
DTXSID5045704	Gatifloxacin	COC1=C(N2CCNC(C)C2)C(F)=CC2=C1N(C=C(C(O)=O)C2=O)C1CC1	112811-59-3	C19H22FN3O4	375.159	1	235	0	Inactive	61.0179	3.0509	82.7562	1.9178
DTXSID1040617	Sulmazole	COC1=C(C=CC(=C1)S(C)=O)C1=NC2=C(N1)C=CC=N2	73384-60-8	C14H13N3O2S	287.073	0	79	0	Inactive	19.3345	0.966723	9.90216e-05	-4.00427
DTXSID8033649	Methyl cyanoacetate	COC(=O)CC#N	105-34-0	C4H5NO2	99.032	1	235	0	Inactive	24.7147	1.23573	1.43434e-05	-4.84335
DTXSID7044471	Methyl nicotinate	COC(=O)C1=CN=CC=C1	93-60-7	C7H7NO2	137.048	2	402	0	Inactive	10.2578	0.512888	0.00667175	-2.17576
DTXSID0023292	Methoxyphenamine	CNC(C)CC1=CC=CC=C1OC	93-30-1	C11H17NO	179.131	0	235	0	Inactive	5.02432	0.251216	0.000383009	-3.41679
DTXSID5023166	Ioxaglic acid	CNC(=O)C1=C(I)C(N(C)C(C)=O)=C(I)C(C(=O)NCC(=O)NC2=C(I)C(C(=O)NCCO)=C(I)C(C(O)=O)=C2I)=C1I	59017-64-0	C24H21I6N5O8	1268.57	0	79	0	Inactive	9.38494	0.469247	0.000407353	-3.39003
DTXSID2045575	Morantel tartrate	CN1CCCN=C1C=CC1=C(C)C=CS1	26155-31-7	C16H22N2O6S	370.12	0	235	0	Inactive	3.66877	0.183439	0.0478238	-1.32036
DTXSID7044768	8-Bromotheophylline	CN1C2=C(NC(Br)=N2)C(=O)N(C)C1=O	10381-75-6	C7H7BrN4O2	257.975	1	235	0	Inactive	5.05241	0.252621	0.00233114	-2.63243
DTXSID2048660	Raltegravir	CN1C(=O)C(=O)C(N=C1C(C)(C)NC(=O)C1=NN=C(C)O1)C(=O)NCC1=CC=C(F)C=C1	518048-05-0	C20H21FN6O5	444.156	1	235	0	Inactive	19.1916	0.95958	1.64428	0.215976
DTXSID9023679	Tizanidine	ClC1=C(NC2=NCCN2)C2=NSN=C2C=C1	51322-75-9	C9H8ClN5S	253.019	1	235	0	Inactive	23.3381	1.1669	29.3108	1.46703
DTXSID8024991	1,2-Dichloroethylene	ClC=CCl	540-59-0	C2H2Cl2	95.9534	0	235	0	Inactive	13.87	0.693501	30.9679	1.49091
DTXSID1020198	Bromodichloromethane	ClC(Cl)Br	75-27-4	CHBrCl2	161.864	0	235	0	Inactive	28.2988	1.41494	236.397	2.37364
DTXSID8021438	1,1-Dichloroethylene	ClC(Cl)=C	75-35-4	C2H2Cl2	95.9534	1	401	0	Inactive	27.6215	1.38107	0.942962	-0.0255056
DTXSID7020689	Hexachloroethane	ClC(Cl)(Cl)C(Cl)(Cl)Cl	67-72-1	C2Cl6	233.813	0	235	0	Inactive	11.5518	0.577589	4.04431	0.606845
DTXSID5048762	Ethoheptazine hydrochloride	CCOC(=O)C1(CCCN(C)CC1)C1=CC=CC=C1	5982-61-6	C16H24ClNO2	297.15	0	79	0	Inactive	7.76104	0.388052	0.000446421	-3.35026
DTXSID4049294	Ethylpivalate	CCOC(=O)C(C)(C)C	3938-95-2	C7H14O2	130.099	0	235	0	Inactive	6.90944	0.345472	0.633831	-0.198026
DTXSID6021036	N-Nitroso-N-methylethylamine	CCN(C)N=O	10595-95-6	C3H8N2O	88.0637	1	235	0	Inactive	24.0548	1.20274	77.2783	1.88806
DTXSID3046790	Propyl salicylate	CCCOC(=O)C1=CC=CC=C1O	607-90-9	C10H12O3	180.079	0	79	0	Inactive	1.52879	0.0764393	8.2329e-06	-5.08445
DTXSID5046144	Bamethan	CCCCNCC(O)C1=CC=C(O)C=C1	3703-79-5	C12H19NO2	209.142	0	79	0	Inactive	19.6099	0.980496	126.491	2.10206
DTXSID1044354	N-Butyldiethanolamine	CCCCN(CCO)CCO	102-79-4	C8H19NO2	161.142	1	402	0	Inactive	17.2536	0.862678	0.00258253	-2.58795
DTXSID1027471	1-Chlorotetradecane	CCCCCCCCCCCCCCCl	2425-54-9	C14H29Cl	232.196	0	235	0	Inactive	20.6053	1.03027	78.9788	1.89751
DTXSID0034229	gamma-Nonanolactone	CCCCCC1CCC(=O)O1	104-61-0	C9H16O2	156.115	2	430	0	Inactive	9.88229	0.494114	0.00563501	-2.24911
DTXSID3025758	1-Nitrohexane	CCCCCC[N+]([O-])=O	646-14-0	C6H13NO2	131.095	0	235	0	Inactive	7.38534	0.369267	0.581628	-0.235355
DTXSID4025402	1-Hexene	CCCCC=C	592-41-6	C6H12	84.0939	0	235	0	Inactive	5.75089	0.287544	0.107371	-0.969112
DTXSID7025053	Bis-2-ethylhexylamine	CCCCC(CC)CNCC(CC)CCCC	106-20-7	C16H35N	241.277	0	235	0	Inactive	2.98903	0.149451	0.0044392	-2.3527
DTXSID6047101	2,3-Diethylpyrazine	CCC1=NC=CN=C1CC	15707-24-1	C8H12N2	136.1	1	235	0	Inactive	5.44838	0.272419	0.000411338	-3.3858
DTXSID2024797	1-Chloro-1-nitropropane	CCC(Cl)[N+]([O-])=O	600-25-9	C3H6ClNO2	123.009	0	235	0	Inactive	5.0971	0.254855	0.0143396	-1.84346
DTXSID2041416	2-Ethyl-1-butanol	CCC(CC)CO	97-95-0	C6H14O	102.104	1	404	0	Inactive	1.72889	0.0864445	1e-05	-5
DTXSID2041418	2-Ethylbutyric acid	CCC(CC)C(O)=O	88-09-5	C6H12O2	116.084	1	403	0	Inactive	9.58768	0.479384	0.376496	-0.424239
DTXSID1046926	Eledoisin	CCC(C)C(NC(=O)C(CC1=CC=CC=C1)NC(=O)C(C)NC(=O)C(CC(O)=O)NC(=O)C(CCCCN)NC(=O)C(CO)NC(=O)C1CCCN1C(=O)C1CCC(=O)N1)C(=O)NCC(=O)NC(CC(C)C)C(=O)NC(CCSC)C(N)=O	69-25-0	C54H85N13O15S	1187.6	0	79	0	Inactive	11.7556	0.587781	0.000666651	-3.1761
DTXSID8048789	Acetylpheneturide	CCC(C(=O)NC(=O)NC(C)=O)C1=CC=CC=C1	13402-08-9	C13H16N2O3	248.116	1	235	0	Inactive	12.6285	0.631425	2.43243	0.38604
DTXSID6021820	3-Pentanone	CCC(=O)CC	96-22-0	C5H10O	86.0732	0	235	0	Inactive	10.6919	0.534597	0.00119047	-2.92428
DTXSID5025318	Ethyl vinyl ketone	CCC(=O)C=C	1629-58-9	C5H8O	84.0575	1	235	0	Inactive	26.3277	1.31639	65.8874	1.8188
DTXSID8047898	Rebaudioside A	CC12CCCC(C)(C1CCC13CC(=C)C(C1)(CCC23)OC1OC(CO)C(O)C(OC2OC(CO)C(O)C(O)C2O)C1OC1OC(CO)C(O)C(O)C1O)C(=O)OC1OC(CO)C(O)C(O)C1O	58543-16-1	C44H70O23	966.431	1	235	0	Inactive	3.78147	0.189073	0.07771	-1.10952
DTXSID1042364	Quinmerac	CC1=CC2=C(N=C1)C(C(O)=O)=C(Cl)C=C2	90717-03-6	C11H8ClNO2	221.024	0	235	0	Inactive	11.2529	0.562643	0.453952	-0.34299
DTXSID8020888	8-Methylquinoline	CC1=CC=CC2=CC=CN=C12	611-32-5	C10H9N	143.073	1	235	0	Inactive	16.2687	0.813435	0.0185349	-1.73201
DTXSID6022050	2-Tolunitrile	CC1=CC=CC=C1C#N	529-19-1	C8H7N	117.058	1	235	0	Inactive	7.42903	0.371451	0.253802	-0.595506
DTXSID8026305	2,4-Dimethylaniline	CC1=CC(C)=C(N)C=C1	95-68-1	C8H11N	121.089	1	235	0	Inactive	27.497	1.37485	0.000211191	-3.67532
DTXSID3024815	3-Chloro-2-methylaniline	CC1=C(N)C=CC=C1Cl	87-60-5	C7H8ClN	141.035	1	235	0	Inactive	5.86857	0.293428	0.0577458	-1.23848
DTXSID7026528	2-Amino-5-chloro-4-methylbenzenesulfonic acid	CC1=C(Cl)C=C(C(N)=C1)S(O)(=O)=O	88-53-9	C7H8ClNO3S	220.991	0	235	0	Inactive	4.22583	0.211291	1.43883e-05	-4.84199
DTXSID3044382	Thiamine thiozole	CC1=C(CCO)SC=N1	137-00-8	C6H9NOS	143.04	0	235	0	Inactive	10.2455	0.512277	1e-05	-5
DTXSID2046202	Acipimox	CC1=[N+]([O-])C=C(N=C1)C(O)=O	51037-30-0	C6H6N2O3	154.038	0	79	0	Inactive	9.03692	0.451846	5.09369e-06	-5.29297
DTXSID3047556	3,7-Dimethyloct-6-en-1-yl 2-methylbut-2-enoate	CC=C(C)C(=O)OCCC(C)CCC=C(C)C	255714-11-5	C15H26O2	238.193	1	235	0	Inactive	14.8032	0.74016	0.274719	-0.561111
DTXSID1022978	Edrophonium chloride	CC[N+](C)(C)C1=CC(O)=CC=C1	116-38-1	C10H16ClNO	201.092	0	235	0	Inactive	4.48886	0.224443	0.0288295	-1.54016
DTXSID8025967	1-tert-Butoxy-2-propanol	CC(O)COC(C)(C)C	57018-52-7	C7H16O2	132.115	1	235	0	Inactive	11.8251	0.591255	0.953816	-0.0205356
DTXSID0047030	D-Lactic acid	CC(O)C(O)=O	10326-41-7	C3H6O3	90.0317	1	235	0	Inactive	21.9552	1.09776	0.000127302	-3.89517
DTXSID4021761	1,2-Diaminopropane	CC(N)CN	78-90-0	C3H10N2	74.0844	0	235	0	Inactive	24.4844	1.22422	0.00268394	-2.57123
DTXSID1049017	Tenamfetamine hydrochloride	CC(N)CC1=CC=C2OCOC2=C1	6292-91-7	C10H14ClNO2	215.071	0	79	0	Inactive	19.8245	0.991225	18.2214	1.26058

## Sheet: Tox21_AR_BLA_Antagonist
DTXSID	PREFERRED NAME	QSAR_READY_SMILES	CASRN	MOLECULAR FORMULA	MONOISOTOPIC MASS	ToxCast Active	ToxCast Total	% ToxCast Active	HIT CALL	TOP	SCALED TOP	AC50	LOGAC50
DTXSID5046308	Phenylmercury borate	C1=CC=CC=C1	102-98-7	C6H7BHgO3	340.019	57	79	72	Active	92.6452	3.55065	6.02511	0.779965
DTXSID6025513	Malachite green oxalate	CN(C)C1=CC=C(C=C1)C(C1=CC=CC=C1)=C1C=CC(C=C1)=[N+](C)C	2437-29-8	C52H54N4O12	926.374	166	235	71	Active	115.963	4.4443	0.0915057	-1.03855
DTXSID0033382	Daunomycin hydrochloride	COC1=CC=CC2=C1C(=O)C1=C(C(O)=C3CC(O)(CC(OC4CC(N)C(O)C(C)O4)C3=C1O)C(C)=O)C2=O	23541-50-6	C27H30ClNO10	563.156	160	235	68	Active	133.682	5.12339	1.65192	0.217988
DTXSID0047953	Trihexyltetradecylphosphonium bromide	CCCCCCCCCCCCCCP(CCCCCC)(CCCCCC)CCCCCC	654057-97-3	C32H68BrP	562.424	157	235	67	Active	109.932	4.21318	0.727151	-0.138375
DTXSID5047900	Tetraoctylphosphonium bromide	CCCCCCCCP(CCCCCCCC)(CCCCCCCC)CCCCCCCC	23906-97-0	C32H68BrP	562.424	158	235	67	Active	98.1549	3.76181	0.332215	-0.478581
DTXSID8029602	4,4'-Butane-1,1-diylbis(2-tert-butyl-5-methylphenol)	CCCC(C1=CC(=C(O)C=C1C)C(C)(C)C)C1=CC(=C(O)C=C1C)C(C)(C)C	85-60-9	C26H38O2	382.287	156	235	66	Active	119.72	4.58832	15.1262	1.17973
DTXSID7034042	Tetra-N-octylammonium bromide	CCCCCCCC[N+](CCCCCCCC)(CCCCCCCC)CCCCCCCC	14866-33-2	C32H68BrN	545.454	155	235	66	Active	105.689	4.05055	0.318836	-0.496433
DTXSID8046903	Nitrovin	NC(=N)N=NC(C=CC1=CC=C(O1)[N+]([O-])=O)C=CC1=CC=C(O1)[N+]([O-])=O	804-36-4	C14H12N6O6	360.082	154	235	66	Active	90.0733	3.45208	4.9366	0.693428
DTXSID5047904	Methyltrioctylammonium trifluoromethanesulfonate	CCCCCCCC[N+](C)(CCCCCCCC)CCCCCCCC	121107-18-4	C26H54F3NO3S	517.378	156	235	66	Active	119.765	4.59002	3.30193	0.518768
DTXSID5048764	Bardoxolone methyl	COC(=O)C12CCC(C)(C)CC1C1C(=O)C=C3C4(C)C=C(C#N)C(=O)C(C)(C)C4CCC3(C)C1(C)CC2	218600-53-4	C32H43NO4	505.319	51	79	65	Active	117.256	4.49389	2.38557	0.377591
DTXSID3049417	Maleimide	O=C1NC(=O)C=C1	541-59-3	C4H3NO2	97.0164	152	235	65	Active	144.33	5.53148	33.5026	1.52508
DTXSID2032005	4-Hydroxyphenyl retinamide	CC(C=CC1=C(C)CCCC1(C)C)=CC=CC(C)=CC(=O)NC1=CC=C(O)C=C1	65646-68-6	C26H33NO2	391.251	151	235	64	Active	109.124	4.1822	16.6626	1.22174
DTXSID4021341	4,4'-Thiobis(6-tert-butyl-m-cresol)	CC1=CC(O)=C(C=C1SC1=C(C)C=C(O)C(=C1)C(C)(C)C)C(C)(C)C	96-69-5	C22H30O2S	358.197	151	235	64	Active	93.1332	3.56935	10.0054	1.00023
DTXSID5045881	Alexidine dihydrochloride	CCCCC(CC)CNC(=N)NC(=N)NCCCCCCNC(=N)NC(=N)NCC(CC)CCCC	1715-30-6	C26H58Cl2N10	580.422	150	235	64	Active	60.3996	2.31483	8.39286	0.92391
DTXSID1049229	1-Methyl-3-tetradecylimidazolium chloride	CCCCCCCCCCCCCCN1C=C[N+](C)=C1	171058-21-2	C18H35ClN2	314.249	150	235	64	Active	94.2578	3.61246	2.27318	0.356633
DTXSID5046778	Lestaurtinib	[H]C12CC(O)(CO)C(C)(O1)N1C3=CC=CC=C3C3=C1C1=C(C4=C(C=CC=C4)N21)C1=C3CNC1=O	111358-88-4	C26H21N3O4	439.153	50	79	63	Active	119.932	4.59641	16.7094	1.22296
DTXSID5025998	Retinal	CC(C=CC=C(C)C=CC1=C(C)CCCC1(C)C)=CC=O	116-31-4	C20H28O	284.214	148	235	63	Active	105.032	4.02539	12.8059	1.10741
DTXSID5033468	Domiphen bromide	CCCCCCCCCCCC[N+](C)(C)CCOC1=CC=CC=C1	538-71-6	C22H40BrNO	413.229	148	235	63	Active	78.6585	3.01461	15.3049	1.18483
DTXSID1049352	1,3-Didecyl-2-methylimidazolium chloride	CCCCCCCCCCN1C=C[N+](CCCCCCCCCC)=C1C	70862-65-6	C24H47ClN2	398.343	149	235	63	Active	103.805	3.97835	1.16786	0.0673901
DTXSID4045638	Suloctidil	CCCCCCCCNC(C)C(O)C1=CC=C(SC(C)C)C=C1	54767-75-8	C20H35NOS	337.244	149	235	63	Active	36.7906	1.41001	24.7012	1.39272
DTXSID5021463	Zinc diethyldithiocarbamate	CCN(CC)C(S)=S	14324-55-1	C10H20N2S4Zn	359.98	147	235	63	Active	106.101	4.06635	0.428127	-0.368428
DTXSID8040270	Dithianon	O=C1C2=C(SC(C#N)=C(S2)C#N)C(=O)C2=C1C=CC=C2	3347-22-6	C14H4N2O2S2	295.971	153	241	63	Active	116.456	4.4632	18.5968	1.26944
DTXSID5049021	Penfluridol	OC1(CCN(CCCC(C2=CC=C(F)C=C2)C2=CC=C(F)C=C2)CC1)C1=CC=C(Cl)C(=C1)C(F)(F)F	26864-56-2	C28H27ClF5NO	523.17	148	235	63	Active	98.3297	3.76851	19.0167	1.27913
DTXSID4026137	Fenticlor	OC1=CC=C(Cl)C=C1SC1=CC(Cl)=CC=C1O	97-24-5	C12H8Cl2O2S	285.962	147	235	63	Active	96.747	3.70785	16.2227	1.21012
DTXSID0045204	Sanguinarine	C[N+]1=CC2=C(C=CC3=C2OCO3)C2=C1C1=C(C=C2)C=C2OCOC2=C1	2447-54-3	C20H14NO4	332.092	145	235	62	Active	103.242	3.95677	9.39274	0.972792
DTXSID3046792	Cinacalcet hydrochloride	CC(NCCCC1=CC=CC(=C1)C(F)(F)F)C1=C2C=CC=CC2=CC=C1	364782-34-3	C22H23ClF3N	393.147	146	235	62	Active	82.2765	3.15327	20.5478	1.31277
DTXSID7024956	N,N'-Bis(1-methylpropyl)-1,4-benzenediamine	CCC(C)NC1=CC=C(NC(C)CC)C=C1	101-96-2	C14H24N2	220.194	146	235	62	Active	126.626	4.85296	9.13383	0.960653
DTXSID8048579	Romidepsin	CCC1=NC(=O)C2CSSCCC=CC(CC(=O)NC(C(C)C)C(=O)N2)OC(=O)C(NC1=O)C(C)C	128517-07-7	C24H36N4O6S2	540.208	49	79	62	Active	74.7919	2.86642	4.43442	0.646837
DTXSID3048653	Dronedarone	CCCCN(CCCC)CCCOC1=CC=C(C=C1)C(=O)C1=C(CCCC)OC2=CC=C(NS(C)(=O)=O)C=C12	141626-36-0	C31H44N2O5S	556.297	145	235	62	Active	111.613	4.2776	33.9517	1.53086
DTXSID2048905	Buprenorphine hydrochloride	[H]C12CC3=C4C(OC5C4(CCN1CC1CC1)C21CCC5(OC)C(C1)C(C)(O)C(C)(C)C)=C(O)C=C3	53152-21-9	C29H42ClNO4	503.28	143	235	61	Active	152.878	5.8591	67.2364	1.8276
DTXSID6046008	Gramicidin S	CC(C)CC1NC(=O)C(CCCN)NC(=O)C(NC(=O)C2CCCN2C(=O)C(CC2=CC=CC=C2)NC(=O)C(CC(C)C)NC(=O)C(CCCN)NC(=O)C(NC(=O)C2CCCN2C(=O)C(CC2=CC=CC=C2)NC1=O)C(C)C)C(C)C	113-73-5	C60H92N12O10	1140.71	48	79	61	Active	100.747	3.86114	1.154	0.0622052
DTXSID1046683	Deslorelin acetate	CCNC(=O)C1CCCN1C(=O)C(CCCNC(N)=N)NC(=O)C(CC(C)C)NC(=O)C(CC1=CNC2=CC=CC=C12)NC(=O)C(CC1=CC=C(O)C=C1)NC(=O)C(CO)NC(=O)C(CC1=CNC2=CC=CC=C12)NC(=O)C(CC1=CNC=N1)NC(=O)C1CCC(=O)N1	82318-06-7	C66H87N17O14	1341.66	48	79	61	Active	152.844	5.8578	36.1755	1.55841
DTXSID3032751	1,3-Diiminobenz(f)isoindoline	N=C1NC(=N)C2=C1C=C1C=CC=CC1=C2	65558-69-2	C12H9N3	195.08	144	238	61	Active	53.9514	2.0677	30.044	1.47776
DTXSID1021667	Tribromoacetaldehyde	BrC(Br)(Br)C=O	115-17-3	C2HBr3O	277.758	140	235	60	Active	123.517	4.73384	18.8546	1.27542
DTXSID0025076	1,8-Dihydroxy-4,5-dinitroanthraquinone	OC1=CC=C(C2=C1C(=O)C1=C(C2=O)C(=CC=C1O)[N+]([O-])=O)[N+]([O-])=O	81-55-0	C14H6N2O8	330.012	141	235	60	Active	111.949	4.29046	8.47887	0.928338
DTXSID5040413	alpha-Tomatine	CC1C2C(CC3C4CCC5CC(CCC5(C)C4CCC23C)OC2OC(CO)C(OC3OC(CO)C(O)C(OC4OCC(O)C(O)C4O)C3OC3OC(CO)C(O)C(O)C3O)C(O)C2O)OC11CCC(C)CN1	17406-45-0	C50H83NO21	1033.55	47	79	59	Active	26.5387	1.0171	7.92464	0.89898
DTXSID1048700	Brilliant Green	CCN(CC)C1=CC=C(C=C1)C(C1=CC=CC=C1)=C1C=CC(C=C1)=[N+](CC)CC	633-03-4	C27H34N2O4S	482.224	47	79	59	Active	111.425	4.27038	0.368781	-0.433231
DTXSID6025565	N-Methyl-p-aminophenol sulfate	CNC1=CC=C(O)C=C1	55-55-0	C14H20N2O6S	344.104	139	235	59	Active	109.032	4.17866	27.2403	1.43521
DTXSID1042570	Vanoxerine hydrochloride	FC1=CC=C(C=C1)C(OCCN1CCN(CCCC2=CC=CC=C2)CC1)C1=CC=C(F)C=C1	67469-78-7	C28H34Cl2F2N2O	522.202	139	235	59	Active	92.361	3.53976	17.9498	1.25406
DTXSID1021114	Perhexiline maleate	C(C(C1CCCCC1)C1CCCCC1)C1CCCCN1	6724-53-4	C23H39NO4	393.288	138	235	59	Active	54.5829	2.0919	21.2876	1.32813
DTXSID3023550	Raloxifene	OC1=CC=C(C=C1)C1=C(C(=O)C2=CC=C(OCCN3CCCCC3)C=C2)C2=CC=C(O)C=C2S1	84449-90-1	C28H27NO4S	473.166	138	235	59	Active	110.032	4.21699	25.685	1.40968
DTXSID9023835	Saquinavir mesylate	CC(C)(C)NC(=O)C1CC2CCCCC2CN1CC(O)C(CC1=CC=CC=C1)NC(=O)C(CC(N)=O)NC(=O)C1=CC=C2C=CC=CC2=N1	149845-06-7	C39H54N6O8S	766.372	136	235	58	Active	114.451	4.38637	12.4998	1.0969
DTXSID3020120	Azelnidipine	CC(C)OC(=O)C1C(C2=CC(=CC=C2)[N+]([O-])=O)C(C(=O)OC2CN(C2)C(C2=CC=CC=C2)C2=CC=CC=C2)=C(N)N=C1C	123524-52-7	C33H34N4O6	582.248	136	235	58	Active	89.3554	3.42457	30.4205	1.48317
DTXSID3048996	Cannabinol	CCCCCC1=CC2=C(C(O)=C1)C1=C(C=CC(C)=C1)C(C)(C)O2	521-35-7	C21H26O2	310.193	46	79	58	Active	108.04	4.14067	26.141	1.41732
DTXSID8047923	1-Hexadecyl-3-methylimidazolium chloride	CCCCCCCCCCCCCCCCN1C=C[N+](C)=C1	61546-01-8	C20H39ClN2	342.28	136	235	58	Active	120.646	4.62379	5.889	0.770041
DTXSID7046708	Polyethylene glycol (20) hexadecyl ether	CCCCCCCCCCCCCCCCOCCOCCOCCOCCOCCOCCOCCOCCOCCOCCOCCOCCOCCOCCOCCOCCOCCOCCOCCOCCO	NOCAS_46708	C56H114O21	1122.79	46	79	58	Active	179.671	6.88593	37.6275	1.5755
DTXSID7046837	Bunamidine hydrochloride	CCCCCCOC1=CC=C(C(=N)N(CCCC)CCCC)C2=C1C=CC=C2	1055-55-6	C25H39ClN2O	418.275	46	79	58	Active	104.88	4.01955	16.9665	1.22959
DTXSID9046576	Carbocyanine	CCN1C(=CC=CC2=[N+](CC)C3=C(C=CC=C3)C=C2)C=CC2=C1C=CC=C2	605-91-4	C25H25IN2	480.106	136	235	58	Active	86.0845	3.29921	7.00977	0.845704
DTXSID5043897	Clobenztropine	CN1C2CCC1CC(C2)OC(C1=CC=CC=C1)C1=CC=C(Cl)C=C1	5627-46-3	C21H24ClNO	341.155	46	79	58	Active	81.4703	3.12237	22.6191	1.35448
DTXSID7020635	Fluoxetine hydrochloride	CNCCC(OC1=CC=C(C=C1)C(F)(F)F)C1=CC=CC=C1	56296-78-7	C17H19ClF3NO	345.111	170	294	58	Active	80.5618	3.08755	45.6388	1.65933
DTXSID2037186	Amsacrine hydrochloride	COC1=CC(NS(C)(=O)=O)=CC=C1NC1=C2C=CC=CC2=NC2=CC=CC=C12	54301-15-4	C21H20ClN3O3S	429.091	46	79	58	Active	60.8682	2.33279	0.659976	-0.180472
DTXSID6025696	1,4-Naphthalenediamine	NC1=CC=C(N)C2=CC=CC=C12	2243-61-0	C10H10N2	158.084	136	235	58	Active	135.49	5.19269	16.1572	1.20837
DTXSID5023110	Gossypol	CC(C)C1=C(O)C(O)=C(C=O)C2=C(O)C(=C(C)C=C12)C1=C(O)C2=C(C=O)C(O)=C(O)C(C(C)C)=C2C=C1C	303-45-7	C30H30O8	518.194	133	235	57	Active	106.483	4.081	12.0113	1.07959
DTXSID8047973	4,4'-Propane-2,2-diylbis(2,6-dimethylphenol)	CC1=CC(=CC(C)=C1O)C(C)(C)C1=CC(C)=C(O)C(C)=C1	5613-46-7	C19H24O2	284.178	133	235	57	Active	70.1402	2.68814	0.000772485	-3.11211
DTXSID9045895	Lasalocid sodium	CCC(C1OC(CC)(CC1C)C1CCC(O)(CC)C(C)O1)C(=O)C(C)C(O)C(C)CCC1=CC=C(C)C(O)=C1C(O)=O	25999-20-6	C34H53NaO8	612.364	45	79	57	Active	107.599	4.12376	19.5686	1.29156
DTXSID4048698	Benzyldodecyldimethylammonium bromide	CCCCCCCCCCCC[N+](C)(C)CC1=CC=CC=C1	7281-04-1	C21H38BrN	383.219	135	235	57	Active	140.137	5.3708	21.9242	1.34092
DTXSID4042090	Lauryldiethanolamine	CCCCCCCCCCCCN(CCO)CCO	1541-67-9	C16H35NO2	273.267	136	238	57	Active	102.72	3.93676	28.6022	1.4564
DTXSID6046719	Nitroblue tetrazolium dichloride	COC1=CC(=CC=C1[N+]1=NC(=NN1C1=CC=C(C=C1)[N+]([O-])=O)C1=CC=CC=C1)C1=CC=C(C(OC)=C1)[N+]1=NC(=NN1C1=CC=C(C=C1)[N+]([O-])=O)C1=CC=CC=C1	298-83-9	C40H30Cl2N10O6	816.173	45	79	57	Active	66.2755	2.54003	12.4283	1.09441
DTXSID3047893	4,4'-Octahydro-1H-4,7-methanoindene-5,5-diyldiphenol	OC1=CC=C(C=C1)C1(CC2CC1C1CCCC21)C1=CC=C(O)C=C1	1943-97-1	C22H24O2	320.178	133	235	57	Active	70.1049	2.68679	12.7526	1.1056
DTXSID0048977	Eprinomectin B1a	CCC(C)C1OC2(CC3CC(CC=C(C)C(OC4CC(OC)C(OC5CC(OC)C(NC(C)=O)C(C)O5)C(C)O4)C(C)C=CC=C4COC5C(O)C(C)=CC(C(=O)O3)C45O)O2)C=CC1C	133305-88-1	C50H75NO14	913.519	44	79	56	Active	89.8493	3.4435	7.69071	0.885966
DTXSID4046658	Aclarubicin hydrochloride	CCC1(O)CC(OC2CC(C(OC3CC(O)C(OC4CCC(=O)C(C)O4)C(C)O3)C(C)O2)N(C)C)C2=C(C=C3C(=O)C4=C(C(O)=CC=C4)C(=O)C3=C2O)C1C(=O)OC	75443-99-1	C42H54ClNO15	847.318	44	79	56	Active	114.22	4.37752	1.1637	0.0658411
DTXSID0046858	2-Dodecylisoquinolinium tosylate	CCCCCCCCCCCC[N+]1=CC2=C(C=CC=C2)C=C1	5412-37-3	C28H39NO3S	469.265	44	79	56	Active	107.695	4.12742	4.29674	0.633139
DTXSID9044322	Dodecylamine hydrochloride	CCCCCCCCCCCCN	929-73-7	C12H28ClN	221.191	134	238	56	Active	30.421	1.16589	85.3251	1.93108
DTXSID5020239	Candesartan cilexetil	CCOC1=NC2=CC=CC(C(=O)OC(C)OC(=O)OC3CCCCC3)=C2N1CC1=CC=C(C=C1)C1=C(C=CC=C1)C1=NN=NN1	145040-37-5	C33H34N6O6	610.254	136	241	56	Active	92.2366	3.53499	23.8853	1.37813
DTXSID3041617	Barban	ClCC#CCOC(=O)NC1=CC=CC(Cl)=C1	101-27-9	C11H9Cl2NO2	257.001	134	240	56	Active	89.7823	3.44093	10.0825	1.00357
DTXSID8044204	Mibefradil dihydrochloride	COCC(=O)OC1(CCN(C)CCCC2=NC3=CC=CC=C3N2)CCC2=C(C=CC(F)=C2)C1C(C)C	116666-63-8	C29H40Cl2FN3O3	567.243	132	235	56	Active	100.989	3.87041	11.6593	1.06667
DTXSID0048684	Cloflucarban	FC(F)(F)C1=C(Cl)C=CC(NC(=O)NC2=CC=C(Cl)C=C2)=C1	369-77-7	C14H9Cl2F3N2O	348.004	132	235	56	Active	102.975	3.94654	11.3795	1.05612
DTXSID4042462	Tetraiodoethene	IC(I)=C(I)I	513-92-8	C2I4	531.618	133	238	56	Active	97.3238	3.72996	6.75387	0.829553
DTXSID7024457	9-Aminoacridine, monohydrochloride, monohydrate	NC1=C2C=CC=CC2=NC2=CC=CC=C12	52417-22-8	C13H13ClN2O	248.072	132	235	56	Active	56.0088	2.14655	36.0162	1.5565
DTXSID5020946	5-Nitro-2-furanmethanediol diacetate	CC(=O)OC(OC(C)=O)C1=CC=C(O1)[N+]([O-])=O	92-55-7	C9H9NO7	243.038	130	235	55	Active	117.23	4.49289	26.162	1.41767
DTXSID9025114	6PPD	CC(C)CC(C)NC1=CC=C(NC2=CC=CC=C2)C=C1	793-24-8	C18H24N2	268.194	129	235	55	Active	119.077	4.56366	19.7781	1.29619
DTXSID5020312	Israpafant	CC(C)CC1=CC=C(CCC2=CC3=C(S2)N2C(C)=NN=C2C(C)N=C3C2=C(Cl)C=CC=C2)C=C1	117279-73-9	C28H29ClN4S	488.18	129	235	55	Active	83.6562	3.20615	13.2185	1.12118
DTXSID5041851	Dichlofluanid	CN(C)S(=O)(=O)N(SC(F)(Cl)Cl)C1=CC=CC=C1	1085-98-9	C9H11Cl2FN2O2S2	331.962	132	238	55	Active	86.3188	3.30819	1.28162	0.10776
DTXSID3024499	4-Aminophenol	NC1=CC=C(O)C=C1	123-30-8	C6H7NO	109.053	129	235	55	Active	96.0795	3.68227	12.9442	1.11208
DTXSID7048798	Minopafant	CCCCCCCCCCCCCCCCCCNC(=O)OC1CCN(CC1)C(=O)OCC(COC(=O)N(CC1=CC=CC=[N+]1CC)C(=O)C1=C(OC)C=CC=C1)OC	128420-61-1	C46H73ClN4O9	860.507	126	235	54	Active	88.4723	3.39072	16.0486	1.20544
DTXSID9047885	Nonylparaben	CCCCCCCCCOC(=O)C1=CC=C(O)C=C1	38713-56-3	C16H24O3	264.173	127	235	54	Active	33.2408	1.27396	22.9293	1.36039
DTXSID0021462	Zinc dibutyldithiocarbamate	CCCCN(CCCC)C(S)=S	136-23-2	C18H36N2S4Zn	472.105	128	235	54	Active	29.5462	1.13237	4.17816	0.620985
DTXSID7040990	Carbonyl cyanide chlorophenylhydrazone	ClC1=CC(=CC=C1)N=NC(C#N)C#N	555-60-2	C9H5ClN4	204.02	128	238	54	Active	101.114	3.87521	0.794927	-0.0996727
DTXSID4021680	1,1,3-Trichloropropanone	ClCC(=O)C(Cl)Cl	921-03-9	C3H3Cl3O	159.925	126	235	54	Active	122.883	4.70952	14.1651	1.15122
DTXSID7046386	Cyclovalone	COC1=CC(C=C2CCCC(=CC3=CC=C(O)C(OC)=C3)C2=O)=CC=C1O	579-23-7	C22H22O5	366.147	127	235	54	Active	109.43	4.19392	8.54128	0.931523
DTXSID1047819	Mefloquine hydrochloride	OC(C1CCCCN1)C1=C2C=CC=C(C2=NC(=C1)C(F)(F)F)C(F)(F)F	51773-92-3	C17H17ClF6N2O	414.093	127	235	54	Active	81.5702	3.1262	20.3128	1.30777
DTXSID3047895	Menthyl anthranilate	CC(C)C1CCC(C)CC1OC(=O)C1=C(N)C=CC=C1	134-09-8	C17H25NO2	275.189	125	235	53	Active	65.5571	2.51249	30.3336	1.48192
DTXSID2033736	Nelfinavir mesylate	CC1=C(O)C=CC=C1C(=O)NC(CSC1=CC=CC=C1)C(O)CN1CC2CCCCC2CC1C(=O)NC(C)(C)C	159989-65-8	C33H51N3O8S2	681.312	125	235	53	Active	108.547	4.16009	7.49077	0.874527
DTXSID7041411	2-Chloro-N-(2-methyl-4-bromophenyl)acetamide	CC1=CC(Br)=CC=C1NC(=O)CCl	96686-51-0	C9H9BrClNO	260.956	127	238	53	Active	115.474	4.42559	11.0833	1.04467
DTXSID3049205	1-Butyl-4-methylpyridinium chloride	CCCC[N+]1=CC=C(C)C=C1	112400-86-9	C10H16ClN	185.097	124	235	53	Active	28.8395	1.10528	23.7721	1.37607
DTXSID8049250	1-Methyl-3-octadecylimidazolium hexafluorophosphate	CCCCCCCCCCCCCCCCCCN1C=C[N+](C)=C1	219947-96-3	C22H43F6N2P	480.307	124	235	53	Active	116.063	4.44813	2.72001	0.434571
DTXSID2046591	3,3'-Diethylthiacarbocyanine iodide	CCN1C(SC2=CC=CC=C12)=CC=CC1=[N+](CC)C2=CC=CC=C2S1	905-97-5	C21H21IN2S2	492.019	124	235	53	Active	110.885	4.2497	1.50155	0.176539
DTXSID7045861	Puromycin dihydrochloride	COC1=CC=C(CC(N)C(=O)NC2C(CO)OC(C2O)N2C=NC3=C(N=CN=C23)N(C)C)C=C1	58-58-2	C22H31Cl2N7O5	543.176	42	79	53	Active	95.6785	3.6669	2.64316	0.422124
DTXSID6023656	Thioridazine	CSC1=CC2=C(SC3=CC=CC=C3N2CCC2CCCCN2C)C=C1	50-52-2	C21H26N2S2	370.154	125	235	53	Active	159.609	6.11708	38.7236	1.58798
DTXSID1041897	Dipyrithione	[O-][N+]1=C(SSC2=[N+]([O-])C=CC=C2)C=CC=C1	3696-28-4	C10H8N2O2S2	252.003	123	235	52	Active	155.544	5.96126	0.0768653	-1.11427
DTXSID2033281	Cadmium acetate dihydrate	CC(O)=O	5743-04-4	C4H10CdO6	267.951	122	235	52	Active	91.2935	3.49885	1.92956	0.285459
DTXSID5023794	Oxymetholone	CC1(O)CCC2C3CCC4CC(=O)C(CC4(C)C3CCC12C)C=O	434-07-1	C21H32O3	332.235	129	247	52	Active	135.913	5.20892	29.3121	1.46705
DTXSID0047797	Idarubicin hydrochloride	CC1OC(CC(N)C1O)OC1CC(O)(CC2=C(O)C3=C(C(O)=C12)C(=O)C1=CC=CC=C1C3=O)C(C)=O	57852-57-0	C26H28ClNO9	533.145	122	235	52	Active	114.479	4.38744	0.944739	-0.0246883
DTXSID6046507	Triparanol	CCN(CC)CCOC1=CC=C(C=C1)C(O)(CC1=CC=C(Cl)C=C1)C1=CC=C(C)C=C1	78-41-1	C27H32ClNO2	437.212	123	235	52	Active	93.7301	3.59223	28.7451	1.45856
DTXSID0045678	Omacetaxine mepesuccinate	COC(=O)CC(O)(CCCC(C)(C)O)C(=O)OC1C2C3=C(CCN4CCCC24C=C1OC)C=C1OCOC1=C3	26833-87-4	C29H39NO9	545.262	41	79	52	Active	109.825	4.20908	0.0767402	-1.11498
DTXSID2046880	Trabectedin	[H]C12CC3=CC(C)=C(OC)C(O)=C3C([H])(C3N(C1O)C1([H])COC(=O)C4(CSC3([H])C3=C(OC(C)=O)C(C)=C5OCOC5=C13)NCCC1=CC(O)=C(OC)C=C41)N2C	114899-77-3	C39H43N3O11S	761.262	40	79	51	Active	111.772	4.2837	0.0166773	-1.77788
DTXSID5033757	Nitazoxanide	CC(=O)OC1=C(C=CC=C1)C(=O)NC1=NC=C(S1)[N+]([O-])=O	55981-09-4	C12H9N3O5S	307.026	120	235	51	Active	109.143	4.18295	6.33436	0.801702
DTXSID7046752	Rubitecan	CCC1(O)C(=O)OCC2=C1C=C1N(CC3=C1N=C1C=CC=C(C1=C3)[N+]([O-])=O)C2=O	91421-42-0	C20H15N3O6	393.096	40	79	51	Active	91.5425	3.50839	0.108705	-0.963752
DTXSID6049359	1-Dodecyl-3-methylimidazolium iodide	CCCCCCCCCCCCN1C=C[N+](C)=C1	81995-09-7	C16H31IN2	378.153	120	235	51	Active	107.852	4.13347	1.12077	0.0495169
DTXSID5039721	Polyoxyethylene (9) lauryl ether	CCCCCCCCCCCCOCCOCCOCCOCCOCCOCCOCCOCCOCCO	3055-99-0	C30H62O10	582.434	120	235	51	Active	76.8853	2.94665	5.85788	0.767741
DTXSID5038888	Basic Blue 7	CCNC1=CC=C(C(C2=CC=C(C=C2)N(CC)CC)=C2C=CC(C=C2)=[N+](CC)CC)C2=C1C=CC=C2	2390-60-5	C33H40ClN3	513.291	229	448	51	Active	98.6825	3.78203	0.140559	-0.852141
DTXSID4023593	Spiclomazine hydrochloride	ClC1=CC2=C(SC3=C(C=CC=C3)N2CCCN2CCC3(CC2)NC(=O)CS3)C=C1	27007-85-8	C22H25Cl2N3OS2	481.082	40	79	51	Active	101.563	3.89241	22.4814	1.35182
DTXSID8025757	Nitrogen mustard hydrochloride	CN(CCCl)CCCl	55-86-7	C5H12Cl3N	191.004	119	235	51	Active	103.608	3.97082	25.7846	1.41136
DTXSID8041115	Rifapentine	COC1C=COC2(C)OC3=C(C)C(O)=C4C(O)=C(NC(=O)C(C)=CC=CC(C)C(O)C(C)C(O)C(C)C(OC(C)=O)C1C)C(C=NN1CCN(CC1)C1CCCC1)=C(O)C4=C3C2=O	61379-65-5	C47H64N4O12	876.452	40	79	51	Active	197.653	7.57511	46.1246	1.66393
DTXSID6048967	Sertindole	FC1=CC=C(C=C1)N1C=C(C2CCN(CCN3CCNC3=O)CC2)C2=C1C=CC(Cl)=C2	106516-24-9	C24H26ClFN4O	440.178	119	235	51	Active	63.1619	2.4207	25.1625	1.40075
DTXSID3025045	Diethylene glycol diacrylate	C=CC(=O)OCCOCCOC(=O)C=C	4074-88-8	C10H14O5	214.084	117	235	50	Active	110.906	4.25049	23.9438	1.37919
DTXSID4020870	2,2'-Methylenebis(4-methyl-6-tert-butylphenol)	CC1=CC(CC2=CC(C)=CC(=C2O)C(C)(C)C)=C(O)C(=C1)C(C)(C)C	119-47-1	C23H32O2	340.24	220	439	50	Active	123.642	4.7386	17.8603	1.25189
DTXSID5047112	Didodecyldimethylammonium bromide	CCCCCCCCCCCC[N+](C)(C)CCCCCCCCCCCC	3282-73-3	C26H56BrN	461.36	201	401	50	Active	105.675	4.05	9.0193	0.955173
DTXSID1026902	N,N,N-Trimethyloctadecan-1-aminium chloride	CCCCCCCCCCCCCCCCCC[N+](C)(C)C	112-03-8	C21H46ClN	347.332	310	623	50	Active	105.392	4.03917	12.5772	1.09958
DTXSID1046429	Lacidipine	CCOC(=O)C1C(C2=CC=CC=C2C=CC(=O)OC(C)(C)C)C(C(=O)OCC)=C(C)N=C1C	103890-78-4	C26H33NO6	455.231	117	235	50	Active	38.5307	1.4767	14.9059	1.17336
DTXSID5020653	Gentian Violet	CN(C)C1=CC=C(C=C1)C(C1=CC=C(C=C1)N(C)C)=C1C=CC(C=C1)=[N+](C)C	548-62-9	C25H30ClN3	407.213	493	982	50	Active	87.5795	3.35651	0.297429	-0.526617
DTXSID8021191	Proflavin hydrochloride	NC1=CC2=NC3=CC(N)=CC=C3C=C2C=C1	952-23-8	C13H12ClN3	245.072	126	250	50	Active	120.78	4.62892	21.8739	1.33993
DTXSID4047963	Bisphenol Z	OC1=CC=C(C=C1)C1(CCCCC1)C1=CC=C(O)C=C1	843-55-0	C18H20O2	268.146	118	238	50	Active	92.8441	3.55828	8.6725	0.938145
DTXSID7048619	Temoporfin	OC1=CC=CC(=C1)C1=C2\CCC(=N2)\C(=C2/N\C(\C=C2)=C(/C2=N/C(/C=C2)=C(\C2=CC=C\1N2)C1=CC(O)=CC=C1)C1=CC(O)=CC=C1)\C1=CC(O)=CC=C1	122341-38-2	C44H32N4O4	680.242	117	235	50	Active	126.966	4.866	37.2136	1.5707
DTXSID6049278	2-Chloro-1-fluoro-4-nitrobenzene	[O-][N+](=O)C1=CC=C(F)C(Cl)=C1	350-30-1	C6H3ClFNO2	174.984	1	235	0	Inactive	18.5169	0.709664	20.0589	1.30231
DTXSID6045244	Niridazole	[O-][N+](=O)C1=CN=C(S1)N1CCNC1=O	61-57-4	C6H6N4O3S	214.016	0	79	0	Inactive	20.3002	0.77801	8.45575	0.927152
DTXSID8046165	Quindoxin	[O-][N+]1=C2C=CC=CC2=[N+]([O-])C=C1	2423-66-7	C8H6N2O2	162.043	0	79	0	Inactive	11.8287	0.453337	4.19885	0.62313
DTXSID9039232	Allyl glycidyl ether	C=CCOCC1CO1	106-92-3	C6H10O2	114.068	0	235	0	Inactive	16.0595	0.615484	32.6679	1.51412
DTXSID9049407	Phthalazine	C1=CC=C2C=NN=CC2=C1	253-52-1	C8H6N2	130.053	1	235	0	Inactive	15.994	0.612976	21.2484	1.32733
DTXSID2049424	1,8-Diazabicyclo[5.4.0]undec-7-ene	C1CN=C2CCCCCN2C1	6674-22-2	C9H16N2	152.131	0	235	0	Inactive	7.43551	0.284968	0.0232943	-1.63275
DTXSID6047078	(S)-Limonene	CC(=C)C1CCC(C)=CC1	5989-54-8	C10H16	136.125	2	403	0	Inactive	11.4834	0.440106	1.72386e-05	-4.7635
DTXSID1025724	4-Nitroacetophenone	CC(=O)C1=CC=C(C=C1)[N+]([O-])=O	100-19-6	C8H7NO3	165.043	0	235	0	Inactive	32.0816	1.22954	66.4664	1.8226
DTXSID7045443	Alfadolone acetate	CC(=O)OCC(=O)C1CCC2C3CCC4CC(O)CCC4(C)C3C(=O)CC12C	23930-37-2	C23H34O5	390.241	0	79	0	Inactive	58.1716	2.22944	63.2456	1.80103
DTXSID4024692	tert-Butyl glycidyl ether	CC(C)(C)OCC1CO1	7665-72-7	C7H14O2	130.099	0	235	0	Inactive	7.42427	0.284537	0.00105739	-2.97576
DTXSID0026418	t-Butyl mercaptan	CC(C)(C)S	75-66-1	C4H10S	90.0503	0	235	0	Inactive	27.3792	1.04932	160.15	2.20453
DTXSID7046839	Ipronidazole	CC(C)C1=NC=C(N1C)[N+]([O-])=O	14885-29-1	C7H11N3O2	169.085	0	79	0	Inactive	4.97956	0.190843	0.00465283	-2.33228
DTXSID9048724	Dexibuprofen	CC(C)CC1=CC=C(C=C1)C(C)C(O)=O	51146-56-6	C13H18O2	206.131	0	79	0	Inactive	20.1423	0.771957	49.8648	1.69779
DTXSID1031096	D-alpha-Tocopheryl acetate	CC(C)CCCC(C)CCCC(C)CCCC1(C)CCC2=C(O1)C(C)=C(C)C(OC(C)=O)=C2C	58-95-7	C31H52O3	472.392	0	79	0	Inactive	16.6111	0.636625	18.0416	1.25628
DTXSID1030604	(RS)-Abscisic acid	CC(C=CC1(O)C(C)=CC(=O)CC1(C)C)=CC(O)=O	14375-45-2	C15H20O4	264.136	0	235	0	Inactive	12.0361	0.461286	0.00076589	-3.11583
DTXSID3041370	3-(Hydroxymethyl)pentane-2,4-diol	CC(O)C(CO)C(C)O	921-20-0	C6H14O3	134.094	1	235	0	Inactive	7.21914	0.276676	1.02773e-05	-4.98812
DTXSID2049347	1-Ethyl-1-methylpyrrolidinium bromide	CC[N+]1(C)CCCC1	69227-51-6	C7H16BrN	193.047	1	235	0	Inactive	18.1297	0.694824	71.5221	1.85444
DTXSID2049266	1-Ethyl-2,3-dimethylimidazolium tetrafluoroborate	CC[N+]1=C(C)N(C)C=C1	307492-75-7	C7H13BF4N2	212.111	0	235	0	Inactive	6.89854	0.264389	7.87061e-05	-4.10399
DTXSID0045670	SCH 50911	CC1(C)COC(CC(O)=O)CN1	160415-07-6	C8H15NO3	173.105	0	235	0	Inactive	12.4534	0.477281	21.6025	1.3345
DTXSID3048605	Landiolol hydrochloride	CC1(C)OCC(COC(=O)CCC2=CC=C(OCC(O)CNCCNC(=O)N3CCOCC3)C=C2)O1	144481-98-1	C25H40ClN3O8	545.25	1	235	0	Inactive	4.723	0.18101	0.000488459	-3.31117
DTXSID6026119	1,2,3,5-Tetramethylbenzene	CC1=CC(C)=C(C)C(C)=C1	527-53-7	C10H14	134.11	0	404	0	Inactive	4.31694	0.165448	0.142887	-0.845008
DTXSID5021627	5-Methyl-2-furancarboxylic acid	CC1=CC=C(O1)C(O)=O	1917-15-3	C6H6O3	126.032	1	400	0	Inactive	11.0431	0.423231	0.000485247	-3.31404
DTXSID4045183	5-methyl-1-phenyl-2(1H)-Pyridone	CC1=CN(C(=O)C=C1)C1=CC=CC=C1	53179-13-8	C12H11NO	185.084	1	235	0	Inactive	19.2095	0.73621	3.11433	0.493364
DTXSID6021292	Sulfisoxazole	CC1=NOC(NS(=O)(=O)C2=CC=C(N)C=C2)=C1C	127-69-5	C11H13N3O3S	267.068	2	439	0	Inactive	7.82342	0.299835	0.00441902	-2.35467
DTXSID6020199	Bromoethane	CCBr	74-96-4	C2H5Br	107.957	0	235	0	Inactive	19.2296	0.736978	27.3152	1.4364
DTXSID8045640	Butetamate	CCC(C(=O)OCCN(CC)CC)C1=CC=CC=C1	14007-64-8	C16H25NO2	263.189	1	235	0	Inactive	22.2249	0.851777	6.21708e-06	-5.20641
DTXSID0029218	1-Bromo-4-ethylbenzene	CCC1=CC=C(Br)C=C1	1585-07-5	C8H9Br	183.989	0	235	0	Inactive	13.0752	0.501109	211.425	2.32516
DTXSID4046232	Quazodine	CCC1=NC=NC2=CC(OC)=C(OC)C=C12	4015-32-1	C12H14N2O2	218.106	0	79	0	Inactive	17.471	0.669579	0.00092508	-3.03382
DTXSID3041954	3-Octanone	CCCCCC(=O)CC	106-68-3	C8H16O	128.12	2	427	0	Inactive	9.81399	0.376124	0.00347265	-2.45934
DTXSID0022010	cis-Oleyl alcohol	CCCCCCCCC=CCCCCCCCCO	143-28-2	C18H36O	268.277	0	235	0	Inactive	24.5467	0.940758	5.93937	0.77374
DTXSID3048734	Clindamycin palmitate hydrochloride	CCCCCCCCCCCCCCCC(=O)OC1C(O)C(O)C(OC1SC)C(NC(=O)C1CC(CCC)CN1C)C(C)Cl	25507-04-4	C34H64Cl2N2O6S	698.386	0	79	0	Inactive	24.066	0.922334	4.09504	0.612258
DTXSID2047511	Ethyl hexadecanoate	CCCCCCCCCCCCCCCC(=O)OCC	628-97-7	C18H36O2	284.272	2	403	0	Inactive	7.41439	0.284158	1.00791e-05	-4.99658
DTXSID0049280	1-Bromoheptadecane	CCCCCCCCCCCCCCCCCBr	3508-00-7	C17H35Br	318.192	0	235	0	Inactive	12.7245	0.487669	2.79071e-06	-5.55428
DTXSID3024522	Pentyl nitrite	CCCCCON=O	463-04-7	C5H11NO2	117.079	0	235	0	Inactive	12.082	0.463044	0.0195603	-1.70862
DTXSID8027959	1-[(1-Butoxy-2-propanyl)oxy]-2-propanol	CCCCOCC(C)OCC(C)O	29911-28-2	C10H22O3	190.157	0	400	0	Inactive	9.86238	0.377978	0.00102411	-2.98965
DTXSID3047057	Ethyl isovalerate	CCOC(=O)CC(C)C	108-64-5	C7H14O2	130.099	1	400	0	Inactive	11.048	0.423419	0.0012068	-2.91836
DTXSID9034070	Trichloroacetyl chloride	ClC(=O)C(Cl)(Cl)Cl	76-02-8	C2Cl4O	179.87	1	235	0	Inactive	10.6022	0.406331	0.000261937	-3.5818
DTXSID5020572	Estazolam	ClC1=CC=C2N3C=NN=C3CN=C(C3=CC=CC=C3)C2=C1	29975-16-4	C16H11ClN4	294.067	0	79	0	Inactive	36.8008	1.4104	41.648	1.61959
DTXSID1049350	1-Bromo-4-chlorobutane	ClCCCCBr	6940-78-9	C4H8BrCl	169.95	1	235	0	Inactive	16.6699	0.63888	0.342146	-0.465788
DTXSID8024783	2-Chloroethyl acrylate	ClCCOC(=O)C=C	2206-89-5	C5H7ClO2	134.013	1	235	0	Inactive	22.6651	0.868644	72.1662	1.85833
DTXSID6025854	Perchloromethyl mercaptan	ClSC(Cl)(Cl)Cl	594-42-3	CCl4S	183.847	0	235	0	Inactive	14.9476	0.572871	1.87428	0.272834
DTXSID9048851	N,N-Dimethyl-2-(2-phenylacetamido)acetamide	CN(C)C(=O)CNC(=O)CC1=CC=CC=C1	25439-20-7	C12H16N2O2	220.121	1	235	0	Inactive	24.0548	0.921906	11.0628	1.04386
DTXSID2045153	3-Furfuryl-1,8-dimethylxanthine	CN1C(=O)N(CC2=CC=CO2)C2=C(NC(C)=N2)C1=O	80288-49-9	C12H12N4O3	260.091	1	235	0	Inactive	29.5566	1.13276	37.8868	1.57849
DTXSID4046814	Disodium 5-methyltetrahydrofolate	CN1C(CNC2=CC=C(C=C2)C(=O)NC(CCC(O)=O)C(O)=O)CNC2=NC(N)=NC(O)=C12	68792-52-9	C20H23N7Na2O6	503.151	0	79	0	Inactive	3.78245	0.144964	5.00243e-06	-5.30082
DTXSID9049376	7-Methyladenine	CN1C=NC2=NC=NC(N)=C12	935-69-3	C6H7N5	149.07	1	235	0	Inactive	8.70387	0.333578	0.00552269	-2.25785
DTXSID7044768	8-Bromotheophylline	CN1C2=C(NC(Br)=N2)C(=O)N(C)C1=O	10381-75-6	C7H7BrN4O2	257.975	1	235	0	Inactive	15.5364	0.595436	0.0504235	-1.29737
DTXSID9021841	N-Methylaniline	CNC1=CC=CC=C1	100-61-8	C7H9N	107.073	0	235	0	Inactive	11.9147	0.456634	1.3293e-05	-4.87638
DTXSID9049326	Methylpyruvate	COC(=O)C(C)=O	600-22-6	C4H6O3	102.032	1	235	0	Inactive	16.4765	0.631467	3.19943	0.505072
DTXSID0041692	Dimethyl acetylsuccinate	COC(=O)CC(C(C)=O)C(=O)OC	10420-33-4	C8H12O5	188.068	0	398	0	Inactive	9.05532	0.347048	20.4254	1.31017
DTXSID9020245	2-Phenylhydrazinecarboxamide	NC(=O)NNC1=CC=CC=C1	103-03-7	C7H9N3O	151.075	0	235	0	Inactive	18.7246	0.717625	0.00205464	-2.68727
DTXSID1047447	Hydrazinecarboxylic acid, phenylmethyl ester	NNC(=O)OCC1=CC=CC=C1	5331-43-1	C8H10N2O2	166.074	2	403	0	Inactive	23.4161	0.897428	1.09566e-05	-4.96032
DTXSID1044930	2-(Trifluoromethoxy)benzenesulfonamide	NS(=O)(=O)C1=CC=CC=C1OC(F)(F)F	37526-59-3	C7H6F3NO3S	241.002	1	235	0	Inactive	24.6938	0.946397	39.015	1.59123
DTXSID6046476	Bentiromide sodium	OC(=O)C1=CC=C(NC(=O)C(CC2=CC=C(O)C=C2)NC(=O)C2=CC=CC=C2)C=C1	41748-47-4	C23H19N2NaO5	426.119	0	79	0	Inactive	21.8953	0.839143	37.7042	1.57639
DTXSID1027219	Potassium benzoate	OC(=O)C1=CC=CC=C1	582-25-2	C7H5KO2	159.993	1	235	0	Inactive	5.77021	0.221145	7.13421e-06	-5.14665
DTXSID1029201	Potassium 6-hydroxynaphthalene-2-sulfonate	OC1=CC2=C(C=C1)C=C(C=C2)S(O)(=O)=O	833-66-9	C10H7KO4S	261.97	0	398	0	Inactive	19.7213	0.755825	0.0158885	-1.79892
DTXSID0023088	D-​Galactose	OCC(O)C(O)C(O)C(O)C=O	59-23-4	C6H12O6	180.063	0	79	0	Inactive	11.751	0.45036	3.90101	0.591177
DTXSID4046498	Adrafinil	ONC(=O)CS(=O)C(C1=CC=CC=C1)C1=CC=CC=C1	63547-13-7	C15H15NO3S	289.077	0	79	0	Inactive	28.3437	1.08628	38.8549	1.58945
DTXSID4049292	1-Butylpyridinium trifluoromethanesulfonate	CCCC[N+]1=CC=CC=C1	390423-43-5	C10H14F3NO3S	285.065	0	235	0	Inactive	6.04184	0.231555	6.40103e-05	-4.19375
DTXSID5023372	Nitrazepam	[O-][N+](=O)C1=CC=C2NC(=O)CN=C(C3=CC=CC=C3)C2=C1	146-22-5	C15H11N3O3	281.08	3	235	1	Inactive	18.1294	0.694813	25.276	1.40271
DTXSID1030317	3-Acetyl-2,5-dimethylfuran	CC(=O)C1=C(C)OC(C)=C1	10599-70-9	C8H10O2	138.068	2	235	1	Inactive	10.3551	0.396861	1.08602e-05	-4.96416
DTXSID2022593	Amithiozone	CC(=O)NC1=CC=C(CN=NC(N)=S)C=C1	104-06-3	C10H12N4OS	236.073	3	235	1	Inactive	12.5205	0.479851	1.07477	0.0313143
DTXSID4044799	2-tert-Butylcyclohexanol	CC(C)(C)C1CCCCC1O	13491-79-7	C10H20O	156.151	5	403	1	Inactive	23.585	0.903902	0.000104891	-3.97926
DTXSID9044667	N,N'-Di-tert-butylethane-1,2-diamine	CC(C)(C)NCCNC(C)(C)C	4062-60-6	C10H24N2	172.194	3	235	1	Inactive	14.3703	0.550747	0.000908457	-3.0417
DTXSID0021759	2-Methyl-1-propanol	CC(C)CO	78-83-1	C4H10O	74.0732	4	411	1	Inactive	10.4216	0.399409	0.00104814	-2.97958
DTXSID6021822	N,N-Diisopropyl ethanolamine	CC(C)N(CCO)C(C)C	96-80-0	C8H19NO	145.147	2	398	1	Inactive	22.8163	0.874442	1.08693e-05	-4.9638
DTXSID3041790	Citronellal	CC(CCC=C(C)C)CC=O	106-23-0	C10H18O	154.136	3	429	1	Inactive	20.2473	0.775985	0.0100573	-1.99752
DTXSID1040792	Pyridoxine hydrochloride	CC1=C(O)C(CO)=C(CO)C=N1	58-56-0	C8H12ClNO3	205.051	6	432	1	Inactive	11.4695	0.439573	0.0010501	-2.97877
DTXSID1044720	4-Methylpyridin-2-amine	CC1=CC=NC(N)=C1	695-34-1	C6H8N2	108.069	6	403	1	Inactive	9.13391	0.35006	4.66362e-05	-4.33128
DTXSID0020656	Gibberellic acid	CC12C3C(C(O)=O)C45CC(=C)C(O)(C4)CCC5C3(OC1=O)C=CC2O	77-06-5	C19H22O6	346.142	3	427	1	Inactive	11.2127	0.429731	0.461965	-0.335391
DTXSID0023298	Methylperone	CC1CCN(CCCC(=O)C2=CC=C(F)C=C2)CC1	3575-80-2	C16H22FNO	263.169	3	235	1	Inactive	15.7541	0.603782	32.076	1.50618
DTXSID7023019	Ethosuximide	CCC1(C)CC(=O)NC1=O	77-67-8	C7H11NO2	141.079	3	235	1	Inactive	31.9738	1.22541	3.01858	0.479802
DTXSID3023681	Tofisopam	CCC1C2=CC(OC)=C(OC)C=C2C(=NN=C1C)C1=CC=C(OC)C(OC)=C1	22345-47-7	C22H26N2O4	382.189	1	79	1	Inactive	59.032	2.26242	43.6167	1.63965
DTXSID4027280	Octadecanenitrile	CCCCCCCCCCCCCCCCCC#N	638-65-3	C18H35N	265.277	4	398	1	Inactive	18.3414	0.702939	36.2787	1.55965
DTXSID9047623	Dihexyl nonanedioate	CCCCCCOC(=O)CCCCCCCC(=O)OCCCCCC	109-31-9	C21H40O4	356.293	2	400	1	Inactive	18.7575	0.718888	26.4837	1.42298
DTXSID5049231	1-Butyl-3-methylimidazolium tetrafluoroborate	CCCCN1C=C[N+](C)=C1	174501-65-6	C8H15BF4N2	226.126	2	235	1	Inactive	6.15001	0.235701	0.00117414	-2.93028
DTXSID1044227	Pramipexole dihydrochloride monohydrate	CCCNC1CCC2=C(C1)SC(N)=N2	191217-81-9	C10H21Cl2N3OS	301.078	4	398	1	Inactive	27.8919	1.06897	61.7756	1.79082
DTXSID8024448	Allyl propyl disulfide	CCCSSCC=C	2179-59-1	C6H12S2	148.038	3	235	1	Inactive	11	0.421578	0.00186359	-2.72965
DTXSID7021780	Diethyl phthalate	CCOC(=O)C1=CC=CC=C1C(=O)OCC	84-66-2	C12H14O4	222.089	11	880	1	Inactive	10.0882	0.386632	1.00299e-05	-4.9987
DTXSID4048696	Sulfaethoxypyridazine	CCOC1=CC=C(NS(=O)(=O)C2=CC=C(N)C=C2)N=N1	963-14-4	C12H14N4O3S	294.079	2	235	1	Inactive	15.2377	0.58399	15.5198	1.19089
DTXSID6025309	Ethyl methanesulfonate	CCOS(C)(=O)=O	62-50-0	C3H8O3S	124.019	2	235	1	Inactive	14.1059	0.540611	33.0574	1.51927
DTXSID4020298	Chlorobenzene	ClC1=CC=CC=C1	108-90-7	C6H5Cl	112.008	2	235	1	Inactive	6.27647	0.240547	0.0141836	-1.84821
DTXSID1027504	2-(Dimethylamino)ethyl methacrylate	CN(C)CCOC(=O)C(C)=C	2867-47-2	C8H15NO2	157.11	2	400	1	Inactive	28.467	1.091	0.112767	-0.947819
DTXSID0023244	(2R,3R,4R,5S)-6-(Methylamino)hexane-1,2,3,4,5-pentol	CNCC(O)C(O)C(O)C(O)CO	6284-40-8	C7H17NO5	195.111	3	398	1	Inactive	21.3501	0.818248	0.429038	-0.367505
DTXSID6020517	1,2-Dimethylhydrazine dihydrochloride	CNNC	306-37-6	C2H10Cl2N2	132.022	2	235	1	Inactive	5.80271	0.222391	1e-05	-5
DTXSID1027425	Methyl hydrogen terephthalate	COC(=O)C1=CC=C(C=C1)C(O)=O	1679-64-7	C9H8O4	180.042	2	235	1	Inactive	20.4351	0.783179	0.00225266	-2.6473
DTXSID5025609	Methyl formate	COC=O	107-31-3	C2H4O2	60.0211	2	398	1	Inactive	4.70247	0.180223	8.00001e-07	-6.09691
DTXSID0046195	Tritiozine	COC1=CC(=CC(OC)=C1OC)C(=S)N1CCOCC1	35619-65-9	C14H19NO4S	297.103	2	235	1	Inactive	13.5054	0.517599	3.50177	0.544288
DTXSID1022217	2,4,5-Trimethoxybenzaldehyde	COC1=CC(OC)=C(C=O)C=C1OC	4460-86-0	C10H12O4	196.074	6	401	1	Inactive	45.4956	1.74363	252.982	2.40309
DTXSID9023386	Novobiocin sodium	COC1C(OC(N)=O)C(O)C(OC2=C(C)C3=C(C=C2)C(O)C(=NC(=O)C2=CC=C(O)C(CC=C(C)C)=C2)C(=O)O3)OC1(C)C	1476-53-5	C31H35N2NaO11	634.214	2	235	1	Inactive	26.2581	1.00635	13.3586	1.12576
DTXSID2047565	1H,1H,2H,2H-Perfluorooctyl iodide	FC(F)(F)C(F)(F)C(F)(F)C(F)(F)C(F)(F)C(F)(F)CCI	2043-57-4	C8H4F13I	473.915	10	980	1	Inactive	11.0899	0.425023	2.14203	0.330826
DTXSID1046392	Nicothiazone	NC(=S)N=NCC1=CC=CN=C1	555-90-8	C7H8N4S	180.047	2	235	1	Inactive	8.78017	0.336502	0.00302579	-2.51916
DTXSID9022027	4-Fluoroaniline	NC1=CC=C(F)C=C1	371-40-4	C6H6FN	111.048	3	235	1	Inactive	26.0316	0.997669	5.24772e-05	-4.28003
DTXSID3044962	3,3'-Sulphonyldianiline	NC1=CC=CC(=C1)S(=O)(=O)C1=CC(N)=CC=C1	599-61-1	C12H12N2O2S	248.062	5	403	1	Inactive	14.3517	0.550032	0.000387705	-3.4115
DTXSID0024505	2-Aminopyridine	NC1=CC=CC=N1	504-29-0	C5H6N2	94.0531	2	235	1	Inactive	7.25673	0.278116	0.000761649	-3.11824
DTXSID8023185	Kanamycin B	NCC1OC(OC2C(N)CC(N)C(OC3OC(CO)C(O)C(N)C3O)C2O)C(N)C(O)C1O	4696-76-8	C18H37N5O10	483.254	1	79	1	Inactive	21.7933	0.835236	4.36284e-05	-4.36023
DTXSID2038813	Isophthalyl dihydrazide	NNC(=O)C1=CC(=CC=C1)C(=O)NN	2760-98-7	C8H10N4O2	194.08	5	398	1	Inactive	13.0774	0.501196	0.000150732	-3.82179
DTXSID1023362	Nialamide	O=C(CCNNC(=O)C1=CC=NC=C1)NCC1=CC=CC=C1	51-12-7	C16H18N4O2	298.143	3	235	1	Inactive	4.19932	0.16094	0.000443389	-3.35321
DTXSID4041656	3,5-Dibromo-4-hydroxybenzoic acid	OC(=O)C1=CC(Br)=C(O)C(Br)=C1	3337-62-0	C7H4Br2O3	293.853	2	235	1	Inactive	8.27495	0.31714	9.49327e-05	-4.02258
DTXSID8045222	Xamoterol	OC(CNCCNC(=O)N1CCOCC1)COC1=CC=C(O)C=C1	81801-12-9	C16H25N3O5	339.179	1	79	1	Inactive	6.76684	0.259341	0.000130438	-3.8846
DTXSID4049371	2,4-Dinitrobenzenesulfonic acid dihydrate	OS(=O)(=O)C1=C(C=C(C=C1)[N+]([O-])=O)[N+]([O-])=O	207234-00-2	C6H8N2O9S	283.995	2	235	1	Inactive	12.9088	0.494733	9.98564e-05	-4.00062
DTXSID0044315	1,5-Naphthalenedisulfonic acid, disodium salt hydrate	OS(=O)(=O)C1=CC=CC2=C1C=CC=C2S(O)(=O)=O	207569-02-6	C10H8Na2O7S2	349.951	3	398	1	Inactive	11.7893	0.451827	3.69527	0.567646
DTXSID7030698	alpha-Cyclodextrin	[H]C12OC(CO)C([H])(OC3([H])OC(CO)C([H])(OC4([H])OC(CO)C([H])(OC5([H])OC(CO)C([H])(OC6([H])OC(CO)C([H])(OC7([H])OC(CO)C([H])(O1)C(O)C7O)C(O)C6O)C(O)C5O)C(O)C4O)C(O)C3O)C(O)C2O	10016-20-3	C36H60O30	972.317	18	854	2	Inactive	13.6773	0.524185	1.17912	0.0715572
DTXSID5049316	5-Nitroindazole	[O-][N+](=O)C1=CC=C2NN=CC2=C1	5401-94-5	C7H5N3O2	163.038	4	235	2	Inactive	25.0329	0.959391	58.2614	1.76538
DTXSID1024128	Hexabromobenzene	BrC1=C(Br)C(Br)=C(Br)C(Br)=C1Br	87-82-1	C6Br6	545.51	5	235	2	Inactive	15.6906	0.601348	5.1287e-07	-6.28999
DTXSID9044455	1,6-Hexanediol dimethacrylate	CC(=C)C(=O)OCCCCCCOC(=O)C(C)=C	6606-59-3	C14H22O4	254.152	4	235	2	Inactive	30.5989	1.17271	1.88514	0.275343
DTXSID8042181	N-(3-Chloro-4-methylphenyl)acetamide	CC(=O)NC1=CC(Cl)=C(C)C=C1	7149-79-3	C9H10ClNO	183.045	4	235	2	Inactive	18.5491	0.710901	0.000758168	-3.12023
DTXSID8034665	Imazapyr	CC(C)C1(C)N=C(NC1=O)C1=NC=CC=C1C(O)=O	81334-34-1	C13H15N3O3	261.111	17	943	2	Inactive	13.337	0.511144	0.000512849	-3.29001
DTXSID2026781	4-Methyl-2-pentanol	CC(C)CC(C)O	108-11-2	C6H14O	102.104	16	839	2	Inactive	15.5733	0.59685	35.7416	1.55317
DTXSID2025474	Isophytol	CC(C)CCCC(C)CCCC(C)CCCC(C)(O)C=C	505-32-8	C20H40O	296.308	4	235	2	Inactive	17.9068	0.686285	3.84834	0.585274
DTXSID8029608	Vinyl isobutyl ether	CC(C)COC=C	109-53-5	C6H12O	100.089	5	235	2	Inactive	10.4993	0.402389	0.11074	-0.955695
DTXSID5050426	Tenofovir disoproxil fumarate	CC(C)OC(=O)OCOP(=O)(COC(C)CN1C=NC2=C(N)N=CN=C12)OCOC(=O)OC(C)C	202138-50-9	C23H34N5O14P	635.184	5	235	2	Inactive	17.6915	0.678032	9.7706	0.989921
DTXSID0049284	3,5,5-Trimethylhexanoyl chloride	CC(CC(Cl)=O)CC(C)(C)C	36727-29-4	C9H17ClO	176.097	4	235	2	Inactive	15.5045	0.594213	58.2635	1.7654
DTXSID9033979	Sodium cholate	CC(CCC(O)=O)C1CCC2C3C(O)CC4CC(O)CCC4(C)C3CC(O)C12C	361-09-1	C24H39NaO5	430.27	4	235	2	Inactive	13.3892	0.513145	0.0986419	-1.00594
DTXSID6023028	Etidronic acid	CC(O)(P(O)(O)=O)P(O)(O)=O	2809-21-4	C2H8O7P2	205.975	5	235	2	Inactive	6.51086	0.249531	1.2616e-05	-4.89908

## Sheet: Tox21_ERa_BLA_Agonist
DTXSID	PREFERRED NAME	QSAR_READY_SMILES	CASRN	MOLECULAR FORMULA	MONOISOTOPIC MASS	ToxCast Active	ToxCast Total	% ToxCast Active	HIT CALL	TOP	SCALED TOP	AC50	LOGAC50
DTXSID5046308	Phenylmercury borate	C1=CC=CC=C1	102-98-7	C6H7BHgO3	340.019	57	79	72	Active	38.3765	1.91883	2.87139	0.458092
DTXSID6025513	Malachite green oxalate	CN(C)C1=CC=C(C=C1)C(C1=CC=CC=C1)=C1C=CC(C=C1)=[N+](C)C	2437-29-8	C52H54N4O12	926.374	166	235	71	Active	65.4187	3.27094	66.5953	1.82344
DTXSID0033382	Daunomycin hydrochloride	COC1=CC=CC2=C1C(=O)C1=C(C(O)=C3CC(O)(CC(OC4CC(N)C(O)C(C)O4)C3=C1O)C(C)=O)C2=O	23541-50-6	C27H30ClNO10	563.156	160	235	68	Active	62.0658	3.10329	1.12546	0.0513289
DTXSID4042123	Mercury(II) acetate	CC(O)=O	1600-27-7	C4H6HgO4	319.997	162	238	68	Active	91.5054	4.57527	50.1087	1.69991
DTXSID5047900	Tetraoctylphosphonium bromide	CCCCCCCCP(CCCCCCCC)(CCCCCCCC)CCCCCCCC	23906-97-0	C32H68BrP	562.424	158	235	67	Active	127.812	6.39061	24.3541	1.38657
DTXSID0047953	Trihexyltetradecylphosphonium bromide	CCCCCCCCCCCCCCP(CCCCCC)(CCCCCC)CCCCCC	654057-97-3	C32H68BrP	562.424	157	235	67	Active	108.179	5.40897	31.6204	1.49997
DTXSID7022384	(Z)-4-Hydroxytamoxifen	CCC(=C(C1=CC=C(O)C=C1)C1=CC=C(OCCN(C)C)C=C1)C1=CC=CC=C1	68047-06-3	C26H29NO2	387.22	161	239	67	Active	154.585	7.72927	65.842	1.8185
DTXSID1025065	Digitonin	CC1C2C(OC11CCC(C)CO1)C(O)C1C3CCC4CC(OC5OC(CO)C(OC6OC(CO)C(O)C(OC7OCC(O)C(O)C7O)C6OC6OC(CO)C(O)C(OC7OC(CO)C(O)C(O)C7O)C6O)C(O)C5O)C(O)CC4(C)C3CCC21C	11024-24-1	C56H92O29	1228.57	158	235	67	Active	139.66	6.98298	61.7067	1.79033
DTXSID9049401	Thioridazine hydrochloride	CSC1=CC2=C(SC3=CC=CC=C3N2CCC2CCCCN2C)C=C1	130-61-0	C21H27ClN2S2	406.13	155	235	66	Active	49.6248	2.48124	64.2715	1.80802
DTXSID7034042	Tetra-N-octylammonium bromide	CCCCCCCC[N+](CCCCCCCC)(CCCCCCCC)CCCCCCCC	14866-33-2	C32H68BrN	545.454	155	235	66	Active	160.171	8.00857	60.6898	1.78312
DTXSID5047904	Methyltrioctylammonium trifluoromethanesulfonate	CCCCCCCC[N+](C)(CCCCCCCC)CCCCCCCC	121107-18-4	C26H54F3NO3S	517.378	156	235	66	Active	159.719	7.98594	26.6391	1.42552
DTXSID8029602	4,4'-Butane-1,1-diylbis(2-tert-butyl-5-methylphenol)	CCCC(C1=CC(=C(O)C=C1C)C(C)(C)C)C1=CC(=C(O)C=C1C)C(C)(C)C	85-60-9	C26H38O2	382.287	156	235	66	Active	159.268	7.96342	38.9576	1.59059
DTXSID5048764	Bardoxolone methyl	COC(=O)C12CCC(C)(C)CC1C1C(=O)C=C3C4(C)C=C(C#N)C(=O)C(C)(C)C4CCC3(C)C1(C)CC2	218600-53-4	C32H43NO4	505.319	51	79	65	Active	58.9882	2.94941	2.82581	0.451143
DTXSID8049254	1-Hexadecyl-3-methylimidazolium tetrafluoroborate	CCCCCCCCCCCCCCCCN1C=C[N+](C)=C1	244193-64-4	C20H39BF4N2	394.314	153	235	65	Active	67.909	3.39545	38.7686	1.58848
DTXSID4021341	4,4'-Thiobis(6-tert-butyl-m-cresol)	CC1=CC(O)=C(C=C1SC1=C(C)C=C(O)C(=C1)C(C)(C)C)C(C)(C)C	96-69-5	C22H30O2S	358.197	151	235	64	Active	199.75	9.9875	68.8999	1.83822
DTXSID2032005	4-Hydroxyphenyl retinamide	CC(C=CC1=C(C)CCCC1(C)C)=CC=CC(C)=CC(=O)NC1=CC=C(O)C=C1	65646-68-6	C26H33NO2	391.251	151	235	64	Active	40.5688	2.02844	75.7777	1.87954
DTXSID5049021	Penfluridol	OC1(CCN(CCCC(C2=CC=C(F)C=C2)C2=CC=C(F)C=C2)CC1)C1=CC=C(Cl)C(=C1)C(F)(F)F	26864-56-2	C28H27ClF5NO	523.17	148	235	63	Active	63.899	3.19495	36.9483	1.56759
DTXSID5021463	Zinc diethyldithiocarbamate	CCN(CC)C(S)=S	14324-55-1	C10H20N2S4Zn	359.98	147	235	63	Active	95.4194	4.77097	49.1288	1.69134
DTXSID4045638	Suloctidil	CCCCCCCCNC(C)C(O)C1=CC=C(SC(C)C)C=C1	54767-75-8	C20H35NOS	337.244	149	235	63	Active	91.4258	4.57129	28.2724	1.45136
DTXSID1049352	1,3-Didecyl-2-methylimidazolium chloride	CCCCCCCCCCN1C=C[N+](CCCCCCCCCC)=C1C	70862-65-6	C24H47ClN2	398.343	149	235	63	Active	83.0784	4.15392	51.0017	1.70758
DTXSID5033468	Domiphen bromide	CCCCCCCCCCCC[N+](C)(C)CCOC1=CC=CC=C1	538-71-6	C22H40BrNO	413.229	148	235	63	Active	111.213	5.56065	81.019	1.90859
DTXSID5025998	Retinal	CC(C=CC=C(C)C=CC1=C(C)CCCC1(C)C)=CC=O	116-31-4	C20H28O	284.214	148	235	63	Active	36.7642	1.83821	15.3153	1.18513
DTXSID8048579	Romidepsin	CCC1=NC(=O)C2CSSCCC=CC(CC(=O)NC(C(C)C)C(=O)N2)OC(=O)C(NC1=O)C(C)C	128517-07-7	C24H36N4O6S2	540.208	49	79	62	Active	35.1603	1.75802	23.097	1.36356
DTXSID7024956	N,N'-Bis(1-methylpropyl)-1,4-benzenediamine	CCC(C)NC1=CC=C(NC(C)CC)C=C1	101-96-2	C14H24N2	220.194	146	235	62	Active	47.9142	2.39571	66.8722	1.82525
DTXSID3046792	Cinacalcet hydrochloride	CC(NCCCC1=CC=CC(=C1)C(F)(F)F)C1=C2C=CC=CC2=CC=C1	364782-34-3	C22H23ClF3N	393.147	146	235	62	Active	46.5986	2.32993	34.5806	1.53883
DTXSID0045204	Sanguinarine	C[N+]1=CC2=C(C=CC3=C2OCO3)C2=C1C1=C(C=C2)C=C2OCOC2=C1	2447-54-3	C20H14NO4	332.092	145	235	62	Active	29.3903	1.46952	21.6086	1.33463
DTXSID3032751	1,3-Diiminobenz(f)isoindoline	N=C1NC(=N)C2=C1C=C1C=CC=CC1=C2	65558-69-2	C12H9N3	195.08	144	238	61	Active	65.8691	3.29345	118.314	2.07304
DTXSID1046683	Deslorelin acetate	CCNC(=O)C1CCCN1C(=O)C(CCCNC(N)=N)NC(=O)C(CC(C)C)NC(=O)C(CC1=CNC2=CC=CC=C12)NC(=O)C(CC1=CC=C(O)C=C1)NC(=O)C(CO)NC(=O)C(CC1=CNC2=CC=CC=C12)NC(=O)C(CC1=CNC=N1)NC(=O)C1CCC(=O)N1	82318-06-7	C66H87N17O14	1341.66	48	79	61	Active	70.4936	3.52468	32.7939	1.51579
DTXSID0025076	1,8-Dihydroxy-4,5-dinitroanthraquinone	OC1=CC=C(C2=C1C(=O)C1=C(C2=O)C(=CC=C1O)[N+]([O-])=O)[N+]([O-])=O	81-55-0	C14H6N2O8	330.012	141	235	60	Active	51.7237	2.58619	35.3878	1.54885
DTXSID1021667	Tribromoacetaldehyde	BrC(Br)(Br)C=O	115-17-3	C2HBr3O	277.758	140	235	60	Active	67.8217	3.39109	27.3603	1.43712
DTXSID1048700	Brilliant Green	CCN(CC)C1=CC=C(C=C1)C(C1=CC=CC=C1)=C1C=CC(C=C1)=[N+](CC)CC	633-03-4	C27H34N2O4S	482.224	47	79	59	Active	31.051	1.55255	14.2215	1.15295
DTXSID5040413	alpha-Tomatine	CC1C2C(CC3C4CCC5CC(CCC5(C)C4CCC23C)OC2OC(CO)C(OC3OC(CO)C(O)C(OC4OCC(O)C(O)C4O)C3OC3OC(CO)C(O)C(O)C3O)C(O)C2O)OC11CCC(C)CN1	17406-45-0	C50H83NO21	1033.55	47	79	59	Active	62.7993	3.13996	44.5304	1.64866
DTXSID1021114	Perhexiline maleate	C(C(C1CCCCC1)C1CCCCC1)C1CCCCN1	6724-53-4	C23H39NO4	393.288	138	235	59	Active	83.6427	4.18213	37.5124	1.57417
DTXSID2037186	Amsacrine hydrochloride	COC1=CC(NS(C)(=O)=O)=CC=C1NC1=C2C=CC=CC2=NC2=CC=CC=C12	54301-15-4	C21H20ClN3O3S	429.091	46	79	58	Active	25.1763	1.25882	23.4141	1.36948
DTXSID7046837	Bunamidine hydrochloride	CCCCCCOC1=CC=C(C(=N)N(CCCC)CCCC)C2=C1C=CC=C2	1055-55-6	C25H39ClN2O	418.275	46	79	58	Active	101.981	5.09903	33.6291	1.52672
DTXSID7046708	Polyethylene glycol (20) hexadecyl ether	CCCCCCCCCCCCCCCCOCCOCCOCCOCCOCCOCCOCCOCCOCCOCCOCCOCCOCCOCCOCCOCCOCCOCCOCCOCCO	NOCAS_46708	C56H114O21	1122.79	46	79	58	Active	126.46	6.32298	29.506	1.46991
DTXSID3020120	Azelnidipine	CC(C)OC(=O)C1C(C2=CC(=CC=C2)[N+]([O-])=O)C(C(=O)OC2CN(C2)C(C2=CC=CC=C2)C2=CC=CC=C2)=C(N)N=C1C	123524-52-7	C33H34N4O6	582.248	136	235	58	Active	34.218	1.7109	40.6255	1.6088
DTXSID5045889	Clofoctol	CC(C)(C)CC(C)(C)C1=CC=C(O)C(CC2=CC=C(Cl)C=C2Cl)=C1	37693-01-9	C21H26Cl2O	364.136	145	250	58	Active	147.033	7.35166	33.1051	1.51989
DTXSID3047893	4,4'-Octahydro-1H-4,7-methanoindene-5,5-diyldiphenol	OC1=CC=C(C=C1)C1(CC2CC1C1CCCC21)C1=CC=C(O)C=C1	1943-97-1	C22H24O2	320.178	133	235	57	Active	48.1777	2.40889	58.2641	1.7654
DTXSID6046719	Nitroblue tetrazolium dichloride	COC1=CC(=CC=C1[N+]1=NC(=NN1C1=CC=C(C=C1)[N+]([O-])=O)C1=CC=CC=C1)C1=CC=C(C(OC)=C1)[N+]1=NC(=NN1C1=CC=C(C=C1)[N+]([O-])=O)C1=CC=CC=C1	298-83-9	C40H30Cl2N10O6	816.173	45	79	57	Active	55.3028	2.76514	6.87221	0.837096
DTXSID8047973	4,4'-Propane-2,2-diylbis(2,6-dimethylphenol)	CC1=CC(=CC(C)=C1O)C(C)(C)C1=CC(C)=C(O)C(C)=C1	5613-46-7	C19H24O2	284.178	133	235	57	Active	26.0264	1.30132	1.05402	0.0228478
DTXSID7024457	9-Aminoacridine, monohydrochloride, monohydrate	NC1=C2C=CC=CC2=NC2=CC=CC=C12	52417-22-8	C13H13ClN2O	248.072	132	235	56	Active	84.7283	4.23641	14.9548	1.17478
DTXSID8044204	Mibefradil dihydrochloride	COCC(=O)OC1(CCN(C)CCCC2=NC3=CC=CC=C3N2)CCC2=C(C=CC(F)=C2)C1C(C)C	116666-63-8	C29H40Cl2FN3O3	567.243	132	235	56	Active	79.639	3.98195	39.2891	1.59427
DTXSID2020345	Copper dimethyldithiocarbamate	CN(C)C(S)=S	137-29-1	C6H12CuN2S4	302.918	131	235	56	Active	61.3608	3.06804	4.26665	0.630087
DTXSID1047819	Mefloquine hydrochloride	OC(C1CCCCN1)C1=C2C=CC=C(C2=NC(=C1)C(F)(F)F)C(F)(F)F	51773-92-3	C17H17ClF6N2O	414.093	127	235	54	Active	31.129	1.55645	13.8114	1.14024
DTXSID4021680	1,1,3-Trichloropropanone	ClCC(=O)C(Cl)Cl	921-03-9	C3H3Cl3O	159.925	126	235	54	Active	43.353	2.16765	31.8976	1.50376
DTXSID0021462	Zinc dibutyldithiocarbamate	CCCCN(CCCC)C(S)=S	136-23-2	C18H36N2S4Zn	472.105	128	235	54	Active	21.841	1.09205	31.8491	1.5031
DTXSID9047885	Nonylparaben	CCCCCCCCCOC(=O)C1=CC=C(O)C=C1	38713-56-3	C16H24O3	264.173	127	235	54	Active	64.9464	3.24732	9.98967	0.999551
DTXSID3049205	1-Butyl-4-methylpyridinium chloride	CCCC[N+]1=CC=C(C)C=C1	112400-86-9	C10H16ClN	185.097	124	235	53	Active	88.7147	4.43573	4.74915	0.676616
DTXSID2033736	Nelfinavir mesylate	CC1=C(O)C=CC=C1C(=O)NC(CSC1=CC=CC=C1)C(O)CN1CC2CCCCC2CC1C(=O)NC(C)(C)C	159989-65-8	C33H51N3O8S2	681.312	125	235	53	Active	50.2701	2.51351	35.8344	1.5543
DTXSID3047895	Menthyl anthranilate	CC(C)C1CCC(C)CC1OC(=O)C1=C(N)C=CC=C1	134-09-8	C17H25NO2	275.189	125	235	53	Active	76.0194	3.80097	7.54647	0.877744
DTXSID8022955	Dithiazanine iodide	CCN1C(SC2=C1C=CC=C2)=CC=CC=CC1=[N+](CC)C2=C(S1)C=CC=C2	514-73-8	C23H23IN2S2	518.035	41	79	52	Active	88.1192	4.40596	33.8095	1.52904
DTXSID5037028	Hexadecyltrimethylammonium bromide	CCCCCCCCCCCCCCCC[N+](C)(C)C	57-09-0	C19H42BrN	363.25	227	440	52	Active	56.9087	2.84544	9.32746	0.969763
DTXSID0047797	Idarubicin hydrochloride	CC1OC(CC(N)C1O)OC1CC(O)(CC2=C(O)C3=C(C(O)=C12)C(=O)C1=CC=CC=C1C3=O)C(C)=O	57852-57-0	C26H28ClNO9	533.145	122	235	52	Active	51.13	2.5565	2.7114	0.433194
DTXSID5023794	Oxymetholone	CC1(O)CCC2C3CCC4CC(=O)C(CC4(C)C3CCC12C)C=O	434-07-1	C21H32O3	332.235	129	247	52	Active	128.199	6.40994	1.13619	0.0554516
DTXSID5038888	Basic Blue 7	CCNC1=CC=C(C(C2=CC=C(C=C2)N(CC)CC)=C2C=CC(C=C2)=[N+](CC)CC)C2=C1C=CC=C2	2390-60-5	C33H40ClN3	513.291	229	448	51	Active	50.0938	2.50469	52.1035	1.71687
DTXSID8021191	Proflavin hydrochloride	NC1=CC2=NC3=CC(N)=CC=C3C=C2C=C1	952-23-8	C13H12ClN3	245.072	126	250	50	Active	75.7415	3.78707	29.3682	1.46788
DTXSID5020653	Gentian Violet	CN(C)C1=CC=C(C=C1)C(C1=CC=C(C=C1)N(C)C)=C1C=CC(C=C1)=[N+](C)C	548-62-9	C25H30ClN3	407.213	493	982	50	Active	20.9396	1.04698	9.13402	0.960662
DTXSID1046429	Lacidipine	CCOC(=O)C1C(C2=CC=CC=C2C=CC(=O)OC(C)(C)C)C(C(=O)OCC)=C(C)N=C1C	103890-78-4	C26H33NO6	455.231	117	235	50	Active	35.9991	1.79996	33.4702	1.52466
DTXSID1026902	N,N,N-Trimethyloctadecan-1-aminium chloride	CCCCCCCCCCCCCCCCCC[N+](C)(C)C	112-03-8	C21H46ClN	347.332	310	623	50	Active	52.816	2.6408	56.3818	1.75114
DTXSID5047112	Didodecyldimethylammonium bromide	CCCCCCCCCCCC[N+](C)(C)CCCCCCCCCCCC	3282-73-3	C26H56BrN	461.36	201	401	50	Active	68.8616	3.44308	50.1997	1.7007
DTXSID4020870	2,2'-Methylenebis(4-methyl-6-tert-butylphenol)	CC1=CC(CC2=CC(C)=CC(=C2O)C(C)(C)C)=C(O)C(=C1)C(C)(C)C	119-47-1	C23H32O2	340.24	220	439	50	Active	141.356	7.06779	43.7659	1.64114
DTXSID1029201	Potassium 6-hydroxynaphthalene-2-sulfonate	OC1=CC2=C(C=C1)C=C(C=C2)S(O)(=O)=O	833-66-9	C10H7KO4S	261.97	0	398	0	Inactive	4.64877	0.232438	41.1152	1.614
DTXSID5021544	2-Chlorophenol	OC1=CC=CC=C1Cl	95-57-8	C6H5ClO	128.003	4	858	0	Inactive	0.742213	0.0371107	0.0239639	-1.62044
DTXSID8023632	L-Tartaric acid	OC(C(O)C(O)=O)C(O)=O	87-69-4	C4H6O6	150.016	4	850	0	Inactive	4.30744	0.215372	0.80406	-0.0947115
DTXSID6023602	Butanedioic acid	OC(=O)CCC(O)=O	110-15-6	C4H6O4	118.027	1	429	0	Inactive	4.07041	0.203521	0.00105679	-2.97601
DTXSID8021488	1,3,5-Benzenetricarboxylic acid	OC(=O)C1=CC(=CC(=C1)C(O)=O)C(O)=O	554-95-0	C9H6O6	210.016	1	235	0	Inactive	1.53176	0.0765881	0.02256	-1.64666
DTXSID3026516	Tetrahydrophthalic anhydride	O=C1OC(=O)C2CC=CCC12	85-43-8	C8H8O3	152.047	1	235	0	Inactive	0.339438	0.0169719	1.02146e-05	-4.99078
DTXSID8020129	Barbituric acid	O=C1CC(=O)NC(=O)N1	67-52-7	C4H4N2O3	128.022	1	235	0	Inactive	1.5316	0.0765802	0.117338	-0.930561
DTXSID6020648	Furosemide	NS(=O)(=O)C1=C(Cl)C=C(NCC2=CC=CO2)C(=C1)C(O)=O	54-31-9	C12H11ClN2O5S	330.008	2	403	0	Inactive	1.99676	0.099838	10.2317	1.00995
DTXSID8034087	Tyramine hydrochloride	NCCC1=CC=C(O)C=C1	60-19-5	C8H12ClNO	173.061	1	235	0	Inactive	6.91425	0.345713	53.134	1.72537
DTXSID1046348	Dexfosfoserine	NC(COP(O)(O)=O)C(O)=O	407-41-0	C3H8NO6P	185.009	1	235	0	Inactive	2.60582	0.130291	27.7715	1.4436
DTXSID9021215	Pyrazinamide	NC(=O)C1=NC=CN=C1	98-96-4	C5H5N3O	123.043	1	403	0	Inactive	13.0831	0.654157	56.9332	1.75537
DTXSID0046517	Praxadine hydrochloride	NC(=N)N1C=CC=N1	4023-02-3	C4H7ClN4	146.036	0	79	0	Inactive	11.3947	0.569734	80.5266	1.90594
DTXSID9027603	(Ethylenedinitrilo)tetraacetonitrile	N#CCN(CCN(CC#N)CC#N)CC#N	5766-67-6	C10H12N6	216.112	2	406	0	Inactive	0.746556	0.0373278	0.00757397	-2.12068
DTXSID7027259	1,3-Benzenedicarbonitrile	N#CC1=CC(=CC=C1)C#N	626-17-5	C8H4N2	128.037	2	404	0	Inactive	5.60315	0.280157	80.9742	1.90835
DTXSID0045963	1,3,5-Trimethoxybenzene	COC1=CC(OC)=CC(OC)=C1	621-23-8	C9H12O3	168.079	0	235	0	Inactive	8.94158	0.447079	0.000628536	-3.20167
DTXSID9047201	4-Formyl-2-methoxyphenyl isobutyrate	COC1=C(OC(=O)C(C)C)C=CC(C=O)=C1	20665-85-4	C12H14O4	222.089	2	403	0	Inactive	5.16053	0.258026	4.49909	0.653125
DTXSID0020107	Aspartame	COC(=O)C(CC1=CC=CC=C1)NC(=O)C(N)CC(O)=O	22839-47-0	C14H18N2O5	294.122	1	463	0	Inactive	5.30946	0.265473	61.3811	1.78803
DTXSID8020886	Methylphenidate hydrochloride	COC(=O)C(C1CCCCN1)C1=CC=CC=C1	298-59-9	C14H20ClNO2	269.118	1	235	0	Inactive	1.44084	0.0720421	0.362043	-0.44124
DTXSID2020844	Methyl methacrylate	COC(=O)C(C)=C	80-62-6	C5H8O2	100.052	1	235	0	Inactive	1.01696	0.0508479	1.38105e-05	-4.85979
DTXSID5040700	Trimethoxyphenylsilane	CO[Si](OC)(OC)C1=CC=CC=C1	2996-92-1	C9H14O3Si	198.071	2	428	0	Inactive	5.80602	0.290301	52.7404	1.72214
DTXSID1045825	Ephedrine hydrochloride	CNC(C)C(O)C1=CC=CC=C1	50-98-6	C10H16ClNO	201.092	1	235	0	Inactive	1.53455	0.0767274	4.28292	0.63174
DTXSID0027432	3-Dimethylaminopropionitrile	CN(C)CCC#N	1738-25-6	C5H10N2	98.0844	1	405	0	Inactive	3.71968	0.185984	0.0489117	-1.31059
DTXSID8020173	bis(Chloromethyl) ether	ClCOCCl	542-88-1	C2H4Cl2O	113.964	1	235	0	Inactive	11.2254	0.56127	92.0608	1.96407
DTXSID4030336	3-Chloropropionitrile	ClCCC#N	542-76-7	C3H4ClN	89.0032	1	398	0	Inactive	1.02933	0.0514665	0.000726717	-3.13863
DTXSID1020198	Bromodichloromethane	ClC(Cl)Br	75-27-4	CHBrCl2	161.864	0	235	0	Inactive	2.33035	0.116518	49.5261	1.69483
DTXSID3037545	Ethiofencarb	CCSCC1=C(OC(=O)NC)C=CC=C1	29973-13-5	C11H15NO2S	225.082	1	235	0	Inactive	1.36563	0.0682815	0.0010403	-2.98284
DTXSID0045466	Bacampicillin hydrochloride	CCOC(=O)OC(C)OC(=O)C1N2C(SC1(C)C)C(NC(=O)C(N)C1=CC=CC=C1)C2=O	37661-08-8	C21H28ClN3O7S	501.134	0	235	0	Inactive	5.44834	0.272417	0.00316923	-2.49905
DTXSID1021958	Ethyl salicylate	CCOC(=O)C1=C(O)C=CC=C1	118-61-6	C9H10O3	166.063	1	235	0	Inactive	8.57715	0.428857	126.491	2.10206
DTXSID9020584	Ethanol	CCO	64-17-5	C2H6O	46.0419	0	235	0	Inactive	1.00249	0.0501244	0.000167045	-3.77717
DTXSID5021837	N,N-Diethylethanolamine	CCN(CC)CCO	100-37-8	C6H15NO	117.115	3	859	0	Inactive	5.07002	0.253501	74.3451	1.87125
DTXSID3040728	Phosphoric acid, dibutyl ester	CCCCOP(O)(=O)OCCCC	107-66-4	C8H19O4P	210.102	2	403	0	Inactive	7.04271	0.352135	43.3814	1.6373
DTXSID4047123	Nonyl acetate	CCCCCCCCCOC(C)=O	143-13-5	C11H22O2	186.162	1	400	0	Inactive	1.81728	0.0908641	8.48557	0.928681
DTXSID0026838	Isopropyl tetradecanoate	CCCCCCCCCCCCCC(=O)OC(C)C	110-27-0	C17H34O2	270.256	2	433	0	Inactive	2.44067	0.122033	109.652	2.04002
DTXSID4022109	gamma-Decanolactone	CCCCCCC1CCC(=O)O1	706-14-9	C10H18O2	170.131	2	428	0	Inactive	6.04491	0.302245	0.151132	-0.820643
DTXSID3041954	3-Octanone	CCCCCC(=O)CC	106-68-3	C8H16O	128.12	2	427	0	Inactive	1.34135	0.0670674	1.06576e-05	-4.97234
DTXSID9049241	1-Butylpyridinium tetrafluoroborate	CCCC[N+]1=CC=CC=C1	203389-28-0	C9H14BF4N	223.116	1	235	0	Inactive	9.91415	0.495708	82.7391	1.91771
DTXSID0049363	1-Butyl-3-methylpyridinium trifluoromethanesulfonate	CCCC[N+]1=CC=CC(C)=C1	857841-32-8	C11H16F3NO3S	299.08	1	235	0	Inactive	6.07312	0.303656	76.7037	1.88482
DTXSID3049384	1-Butyl-1-methylpiperidinium trifluoromethanesulfonate	CCCC[N+]1(C)CCCCC1	1357500-93-6	C11H22F3NO3S	305.127	1	235	0	Inactive	7.11716	0.355858	90.0624	1.95454
DTXSID5021756	3-Methyl-1-pentyn-3-ol	CCC(C)(O)C#C	77-75-8	C6H10O	98.0732	0	79	0	Inactive	6.28326	0.314163	41.7415	1.62057
DTXSID1049277	3'-Chloropropiophenone	CCC(=O)C1=CC(Cl)=CC=C1	34841-35-5	C9H9ClO	168.034	0	235	0	Inactive	2.40127	0.120064	0.00394196	-2.40429
DTXSID5025318	Ethyl vinyl ketone	CCC(=O)C=C	1629-58-9	C5H8O	84.0575	1	235	0	Inactive	0.603874	0.0301937	0.0118161	-1.92753
DTXSID6045828	Eucatropine hydrochloride	CC1CC(CC(C)(C)N1C)OC(=O)C(O)C1=CC=CC=C1	536-93-6	C17H26ClNO3	327.16	1	235	0	Inactive	26.0145	1.30073	18.8628	1.27561
DTXSID8047898	Rebaudioside A	CC12CCCC(C)(C1CCC13CC(=C)C(C1)(CCC23)OC1OC(CO)C(O)C(OC2OC(CO)C(O)C(O)C2O)C1OC1OC(CO)C(O)C(O)C1O)C(=O)OC1OC(CO)C(O)C(O)C1O	58543-16-1	C44H70O23	966.431	1	235	0	Inactive	2.06402	0.103201	0.361167	-0.442292
DTXSID4045183	5-methyl-1-phenyl-2(1H)-Pyridone	CC1=CN(C(=O)C=C1)C1=CC=CC=C1	53179-13-8	C12H11NO	185.084	1	235	0	Inactive	34.747	1.73735	5e-06	-5.30103
DTXSID4020878	2-Methylnaphthalene	CC1=CC2=CC=CC=C2C=C1	91-57-6	C11H10	142.078	0	235	0	Inactive	3.32011	0.166005	62.5806	1.79644
DTXSID4023254	Mephenesin	CC1=CC=CC=C1OCC(O)CO	59-47-2	C10H14O3	182.094	1	235	0	Inactive	19.6227	0.981137	67.5724	1.82977
DTXSID7024661	4-Bromotoluene	CC1=CC=C(Br)C=C1	106-38-7	C7H7Br	169.973	0	235	0	Inactive	1.25919	0.0629595	7.37156	0.86756
DTXSID6026167	3-Methylbenzonitrile	CC1=CC(=CC=C1)C#N	620-22-4	C8H7N	117.058	1	235	0	Inactive	4.09862	0.204931	69.7699	1.84367
DTXSID2026157	Toluene-2,6-diisocyanate	CC1=C(C=CC=C1N=C=O)N=C=O	91-08-7	C9H6N2O2	174.043	0	235	0	Inactive	0.452151	0.0226076	0.00127091	-2.89588
DTXSID6044646	5,5-Dimethyl-2-phenoxy-1,3,2-dioxaphosphinane	CC1(C)COP(OC2=CC=CC=C2)OC1	3057-08-7	C11H15O3P	226.076	2	416	0	Inactive	2.78602	0.139301	24.6652	1.39209
DTXSID4024721	D-Camphor	CC1(C)C2CCC1(C)C(=O)C2	464-49-3	C10H16O	152.12	0	432	0	Inactive	6.33179	0.316589	0.0010843	-2.96485
DTXSID5027227	1,4-Hexadiene	CC=CCC=C	592-45-0	C6H10	82.0782	1	235	0	Inactive	2.46551	0.123275	45.3151	1.65624
DTXSID3047556	3,7-Dimethyloct-6-en-1-yl 2-methylbut-2-enoate	CC=C(C)C(=O)OCCC(C)CCC=C(C)C	255714-11-5	C15H26O2	238.193	1	235	0	Inactive	4.22919	0.211459	69.5015	1.84199
DTXSID9049372	1-Ethyl-1-methylpyrrolidinium trifluoromethanesulfonate	CC[N+]1(C)CCCC1	893443-18-0	C8H16F3NO3S	263.08	1	235	0	Inactive	3.75498	0.187749	2.2737	0.356734
DTXSID7045526	Meropenem	CC(O)C1C2C(C)C(SC3CNC(C3)C(=O)N(C)C)=C(N2C1=O)C(O)=O	96036-03-2	C17H25N3O5S	383.151	1	235	0	Inactive	39.2352	1.96176	5.13903e-06	-5.28912
DTXSID0046640	Zofenopril	CC(CSC(=O)C1=CC=CC=C1)C(=O)N1CC(CC1C(O)=O)SC1=CC=CC=C1	81872-10-8	C22H23NO4S2	429.107	1	235	0	Inactive	1.96242	0.0981209	24.8066	1.39457
DTXSID0021545	2-Chloropropanoic acid	CC(Cl)C(O)=O	598-78-7	C3H5ClO2	107.998	1	235	0	Inactive	5.34661	0.26733	3.42921	0.535194
DTXSID8031497	Isopropyl methanesulfonate	CC(C)OS(C)(=O)=O	926-06-7	C4H10O3S	138.035	0	235	0	Inactive	6.99199	0.349599	88.6143	1.9475
DTXSID5026837	Isobutyl acetate	CC(C)COC(C)=O	110-19-0	C6H12O2	116.084	1	235	0	Inactive	5.1314	0.25657	73.3122	1.86518
DTXSID1046263	D-delta-Tocopherol	CC(C)CCCC(C)CCCC(C)CCCC1(C)CCC2=C(O1)C(C)=CC(O)=C2	119-13-1	C27H46O2	402.35	1	235	0	Inactive	2.29573	0.114786	9.16581	0.962171
DTXSID6041424	2,6-Dimethyl-2-heptanol	CC(C)CCCC(C)(C)O	13254-34-7	C9H20O	144.151	1	428	0	Inactive	1.97875	0.0989376	0.00263374	-2.57943

## Sheet: Tox21_ERa_BLA_Antagonist
DTXSID	PREFERRED NAME	CASRN	QSAR_READY_SMILES	MOLECULAR FORMULA	MONOISOTOPIC MASS	ToxCast Active	ToxCast Total	% ToxCast Active	TOP	AC50	HIT CALL	SCALED TOP	LOGAC50
DTXSID5046308	Phenylmercury borate	102-98-7	C1=CC=CC=C1	C6H7BHgO3	340.019	57	79	72	104.725	6.42169	Active	5.23627	0.807649
DTXSID6025513	Malachite green oxalate	2437-29-8	CN(C)C1=CC=C(C=C1)C(C1=CC=CC=C1)=C1C=CC(C=C1)=[N+](C)C	C52H54N4O12	926.374	166	235	71	41.7364	11.1278	Active	2.08682	1.04641
DTXSID0033382	Daunomycin hydrochloride	23541-50-6	COC1=CC=CC2=C1C(=O)C1=C(C(O)=C3CC(O)(CC(OC4CC(N)C(O)C(C)O4)C3=C1O)C(C)=O)C2=O	C27H30ClNO10	563.156	160	235	68	117.512	3.23083	Active	5.87562	0.509314
DTXSID5047900	Tetraoctylphosphonium bromide	23906-97-0	CCCCCCCCP(CCCCCCCC)(CCCCCCCC)CCCCCCCC	C32H68BrP	562.424	158	235	67	87.2606	0.688168	Active	4.36303	-0.162305
DTXSID1025065	Digitonin	11024-24-1	CC1C2C(OC11CCC(C)CO1)C(O)C1C3CCC4CC(OC5OC(CO)C(OC6OC(CO)C(O)C(OC7OCC(O)C(O)C7O)C6OC6OC(CO)C(O)C(OC7OC(CO)C(O)C(O)C7O)C6O)C(O)C5O)C(O)CC4(C)C3CCC21C	C56H92O29	1228.57	158	235	67	36.8281	47.2195	Active	1.8414	1.67412
DTXSID8046903	Nitrovin	804-36-4	NC(=N)N=NC(C=CC1=CC=C(O1)[N+]([O-])=O)C=CC1=CC=C(O1)[N+]([O-])=O	C14H12N6O6	360.082	154	235	66	63.2779	4.05302	Active	3.16389	0.607778
DTXSID1047944	Trihexyltetradecylphosphonium chloride	258864-54-9	CCCCCCCCCCCCCCP(CCCCCC)(CCCCCC)CCCCCC	C32H68ClP	518.475	156	235	66	66.8097	1.04092	Active	3.34048	0.0174157
DTXSID7034042	Tetra-N-octylammonium bromide	14866-33-2	CCCCCCCC[N+](CCCCCCCC)(CCCCCCCC)CCCCCCCC	C32H68BrN	545.454	155	235	66	105.117	0.573337	Active	5.25584	-0.24159
DTXSID5047904	Methyltrioctylammonium trifluoromethanesulfonate	121107-18-4	CCCCCCCC[N+](C)(CCCCCCCC)CCCCCCCC	C26H54F3NO3S	517.378	156	235	66	64.5768	20.5368	Active	3.22884	1.31253
DTXSID8029602	4,4'-Butane-1,1-diylbis(2-tert-butyl-5-methylphenol)	85-60-9	CCCC(C1=CC(=C(O)C=C1C)C(C)(C)C)C1=CC(=C(O)C=C1C)C(C)(C)C	C26H38O2	382.287	156	235	66	144.325	20.9522	Active	7.21623	1.32123
DTXSID3049417	Maleimide	541-59-3	O=C1NC(=O)C=C1	C4H3NO2	97.0164	152	235	65	153.995	71.6106	Active	7.69974	1.85498
DTXSID5048764	Bardoxolone methyl	218600-53-4	COC(=O)C12CCC(C)(C)CC1C1C(=O)C=C3C4(C)C=C(C#N)C(=O)C(C)(C)C4CCC3(C)C1(C)CC2	C32H43NO4	505.319	51	79	65	104.724	6.30948	Active	5.23618	0.799994
DTXSID1049229	1-Methyl-3-tetradecylimidazolium chloride	171058-21-2	CCCCCCCCCCCCCCN1C=C[N+](C)=C1	C18H35ClN2	314.249	150	235	64	91.9021	11.3089	Active	4.5951	1.05342
DTXSID5045881	Alexidine dihydrochloride	1715-30-6	CCCCC(CC)CNC(=N)NC(=N)NCCCCCCNC(=N)NC(=N)NCC(CC)CCCC	C26H58Cl2N10	580.422	150	235	64	49.29	4.86755	Active	2.4645	0.687311
DTXSID4021341	4,4'-Thiobis(6-tert-butyl-m-cresol)	96-69-5	CC1=CC(O)=C(C=C1SC1=C(C)C=C(O)C(=C1)C(C)(C)C)C(C)(C)C	C22H30O2S	358.197	151	235	64	137.141	16.3415	Active	6.85705	1.21329
DTXSID2032005	4-Hydroxyphenyl retinamide	65646-68-6	CC(C=CC1=C(C)CCCC1(C)C)=CC=CC(C)=CC(=O)NC1=CC=C(O)C=C1	C26H33NO2	391.251	151	235	64	128.666	33.8466	Active	6.43332	1.52951
DTXSID4026137	Fenticlor	97-24-5	OC1=CC=C(Cl)C=C1SC1=CC(Cl)=CC=C1O	C12H8Cl2O2S	285.962	147	235	63	42.0388	14.687	Active	2.10194	1.16693
DTXSID5049021	Penfluridol	26864-56-2	OC1(CCN(CCCC(C2=CC=C(F)C=C2)C2=CC=C(F)C=C2)CC1)C1=CC=C(Cl)C(=C1)C(F)(F)F	C28H27ClF5NO	523.17	148	235	63	85.9552	37.0059	Active	4.29776	1.56827
DTXSID8040270	Dithianon	3347-22-6	O=C1C2=C(SC(C#N)=C(S2)C#N)C(=O)C2=C1C=CC=C2	C14H4N2O2S2	295.971	153	241	63	123.507	51.7413	Active	6.17536	1.71384
DTXSID5021463	Zinc diethyldithiocarbamate	14324-55-1	CCN(CC)C(S)=S	C10H20N2S4Zn	359.98	147	235	63	125.126	4.67618	Active	6.25632	0.669892
DTXSID4045638	Suloctidil	54767-75-8	CCCCCCCCNC(C)C(O)C1=CC=C(SC(C)C)C=C1	C20H35NOS	337.244	149	235	63	108.51	20.1265	Active	5.42548	1.30377
DTXSID1049352	1,3-Didecyl-2-methylimidazolium chloride	70862-65-6	CCCCCCCCCCN1C=C[N+](CCCCCCCCCC)=C1C	C24H47ClN2	398.343	149	235	63	66.7122	3.02839	Active	3.33561	0.481212
DTXSID5033468	Domiphen bromide	538-71-6	CCCCCCCCCCCC[N+](C)(C)CCOC1=CC=CC=C1	C22H40BrNO	413.229	148	235	63	137.035	30.1215	Active	6.85174	1.47888
DTXSID5046778	Lestaurtinib	111358-88-4	[H]C12CC(O)(CO)C(C)(O1)N1C3=CC=CC=C3C3=C1C1=C(C4=C(C=CC=C4)N21)C1=C3CNC1=O	C26H21N3O4	439.153	50	79	63	113.218	11.8593	Active	5.66092	1.07406
DTXSID3048653	Dronedarone	141626-36-0	CCCCN(CCCC)CCCOC1=CC=C(C=C1)C(=O)C1=C(CCCC)OC2=CC=C(NS(C)(=O)=O)C=C12	C31H44N2O5S	556.297	145	235	62	94.6365	28.5785	Active	4.73183	1.45604
DTXSID9049299	1-Dodecyl-3-methylimidazolium trifluoromethanesulfonate	404001-52-1	CCCCCCCCCCCCN1C=C[N+](C)=C1	C17H31F3N2O3S	400.201	146	235	62	117.857	6.50599	Active	5.89283	0.813314
DTXSID6041761	Cetylpyridinium chloride	123-03-5	CCCCCCCCCCCCCCCC[N+]1=CC=CC=C1	C21H38ClN	339.269	149	240	62	95.3548	25.7202	Active	4.76774	1.41028
DTXSID7024956	N,N'-Bis(1-methylpropyl)-1,4-benzenediamine	101-96-2	CCC(C)NC1=CC=C(NC(C)CC)C=C1	C14H24N2	220.194	146	235	62	124.34	8.20499	Active	6.21698	0.914078
DTXSID3046792	Cinacalcet hydrochloride	364782-34-3	CC(NCCCC1=CC=CC(=C1)C(F)(F)F)C1=C2C=CC=CC2=CC=C1	C22H23ClF3N	393.147	146	235	62	117.785	28.7468	Active	5.88925	1.45859
DTXSID0045204	Sanguinarine	2447-54-3	C[N+]1=CC2=C(C=CC3=C2OCO3)C2=C1C1=C(C=C2)C=C2OCOC2=C1	C20H14NO4	332.092	145	235	62	106.775	14.4693	Active	5.33873	1.16045
DTXSID1046683	Deslorelin acetate	82318-06-7	CCNC(=O)C1CCCN1C(=O)C(CCCNC(N)=N)NC(=O)C(CC(C)C)NC(=O)C(CC1=CNC2=CC=CC=C12)NC(=O)C(CC1=CC=C(O)C=C1)NC(=O)C(CO)NC(=O)C(CC1=CNC2=CC=CC=C12)NC(=O)C(CC1=CNC=N1)NC(=O)C1CCC(=O)N1	C66H87N17O14	1341.66	48	79	61	91.3786	13.2049	Active	4.56893	1.12073
DTXSID6046008	Gramicidin S	113-73-5	CC(C)CC1NC(=O)C(CCCN)NC(=O)C(NC(=O)C2CCCN2C(=O)C(CC2=CC=CC=C2)NC(=O)C(CC(C)C)NC(=O)C(CCCN)NC(=O)C(NC(=O)C2CCCN2C(=O)C(CC2=CC=CC=C2)NC1=O)C(C)C)C(C)C	C60H92N12O10	1140.71	48	79	61	33.2269	5.49756	Active	1.66134	0.74017
DTXSID2048905	Buprenorphine hydrochloride	53152-21-9	[H]C12CC3=C4C(OC5C4(CCN1CC1CC1)C21CCC5(OC)C(C1)C(C)(O)C(C)(C)C)=C(O)C=C3	C29H42ClNO4	503.28	143	235	61	98.5996	27.5272	Active	4.92998	1.43976
DTXSID0025076	1,8-Dihydroxy-4,5-dinitroanthraquinone	81-55-0	OC1=CC=C(C2=C1C(=O)C1=C(C2=O)C(=CC=C1O)[N+]([O-])=O)[N+]([O-])=O	C14H6N2O8	330.012	141	235	60	115.68	26.4937	Active	5.78398	1.42314
DTXSID1021667	Tribromoacetaldehyde	115-17-3	BrC(Br)(Br)C=O	C2HBr3O	277.758	140	235	60	172.063	69.5343	Active	8.60317	1.8422
DTXSID3023550	Raloxifene	84449-90-1	OC1=CC=C(C=C1)C1=C(C(=O)C2=CC=C(OCCN3CCCCC3)C=C2)C2=CC=C(O)C=C2S1	C28H27NO4S	473.166	138	235	59	98.3074	0.0186624	Active	4.91537	-1.72903
DTXSID1042570	Vanoxerine hydrochloride	67469-78-7	FC1=CC=C(C=C1)C(OCCN1CCN(CCCC2=CC=CC=C2)CC1)C1=CC=C(F)C=C1	C28H34Cl2F2N2O	522.202	139	235	59	73.8965	14.5102	Active	3.69482	1.16167
DTXSID6025565	N-Methyl-p-aminophenol sulfate	55-55-0	CNC1=CC=C(O)C=C1	C14H20N2O6S	344.104	139	235	59	126.708	71.5407	Active	6.33539	1.85455
DTXSID1048700	Brilliant Green	633-03-4	CCN(CC)C1=CC=C(C=C1)C(C1=CC=CC=C1)=C1C=CC(C=C1)=[N+](CC)CC	C27H34N2O4S	482.224	47	79	59	154.1	12.7204	Active	7.70498	1.1045
DTXSID5040413	alpha-Tomatine	17406-45-0	CC1C2C(CC3C4CCC5CC(CCC5(C)C4CCC23C)OC2OC(CO)C(OC3OC(CO)C(O)C(OC4OCC(O)C(O)C4O)C3OC3OC(CO)C(O)C(O)C3O)C(O)C2O)OC11CCC(C)CN1	C50H83NO21	1033.55	47	79	59	31.4229	25.5683	Active	1.57114	1.4077
DTXSID1021114	Perhexiline maleate	6724-53-4	C(C(C1CCCCC1)C1CCCCC1)C1CCCCN1	C23H39NO4	393.288	138	235	59	68.7286	28.9718	Active	3.43643	1.46198
DTXSID6025696	1,4-Naphthalenediamine	2243-61-0	NC1=CC=C(N)C2=CC=CC=C12	C10H10N2	158.084	136	235	58	129.777	15.3778	Active	6.48884	1.18689
DTXSID2037186	Amsacrine hydrochloride	54301-15-4	COC1=CC(NS(C)(=O)=O)=CC=C1NC1=C2C=CC=CC2=NC2=CC=CC=C12	C21H20ClN3O3S	429.091	46	79	58	31.036	1.30654	Active	1.5518	0.116121
DTXSID7020635	Fluoxetine hydrochloride	56296-78-7	CNCCC(OC1=CC=C(C=C1)C(F)(F)F)C1=CC=CC=C1	C17H19ClF3NO	345.111	170	294	58	131.656	58.8232	Active	6.58279	1.76955
DTXSID5043897	Clobenztropine	5627-46-3	CN1C2CCC1CC(C2)OC(C1=CC=CC=C1)C1=CC=C(Cl)C=C1	C21H24ClNO	341.155	46	79	58	78.3625	26.6125	Active	3.91813	1.42509
DTXSID9046576	Carbocyanine	605-91-4	CCN1C(=CC=CC2=[N+](CC)C3=C(C=CC=C3)C=C2)C=CC2=C1C=CC=C2	C25H25IN2	480.106	136	235	58	76.6388	12.309	Active	3.83194	1.09022
DTXSID7046708	Polyethylene glycol (20) hexadecyl ether	NOCAS_46708	CCCCCCCCCCCCCCCCOCCOCCOCCOCCOCCOCCOCCOCCOCCOCCOCCOCCOCCOCCOCCOCCOCCOCCOCCOCCO	C56H114O21	1122.79	46	79	58	109.659	4.87096	Active	5.48297	0.687615
DTXSID8047923	1-Hexadecyl-3-methylimidazolium chloride	61546-01-8	CCCCCCCCCCCCCCCCN1C=C[N+](C)=C1	C20H39ClN2	342.28	136	235	58	105.987	25.9166	Active	5.29934	1.41358
DTXSID3048996	Cannabinol	521-35-7	CCCCCC1=CC2=C(C(O)=C1)C1=C(C=CC(C)=C1)C(C)(C)O2	C21H26O2	310.193	46	79	58	43.0794	23.1778	Active	2.15397	1.36507
DTXSID3020120	Azelnidipine	123524-52-7	CC(C)OC(=O)C1C(C2=CC(=CC=C2)[N+]([O-])=O)C(C(=O)OC2CN(C2)C(C2=CC=CC=C2)C2=CC=CC=C2)=C(N)N=C1C	C33H34N4O6	582.248	136	235	58	109.212	1.57158	Active	5.46062	0.196336
DTXSID9023835	Saquinavir mesylate	149845-06-7	CC(C)(C)NC(=O)C1CC2CCCCC2CN1CC(O)C(CC1=CC=CC=C1)NC(=O)C(CC(N)=O)NC(=O)C1=CC=C2C=CC=CC2=N1	C39H54N6O8S	766.372	136	235	58	111.28	16.9781	Active	5.56398	1.22989
DTXSID5045889	Clofoctol	37693-01-9	CC(C)(C)CC(C)(C)C1=CC=C(O)C(CC2=CC=C(Cl)C=C2Cl)=C1	C21H26Cl2O	364.136	145	250	58	63.2411	19.5993	Active	3.16206	1.29224
DTXSID3047893	4,4'-Octahydro-1H-4,7-methanoindene-5,5-diyldiphenol	1943-97-1	OC1=CC=C(C=C1)C1(CC2CC1C1CCCC21)C1=CC=C(O)C=C1	C22H24O2	320.178	133	235	57	102.985	0.0313138	Active	5.14926	-1.50426
DTXSID6046719	Nitroblue tetrazolium dichloride	298-83-9	COC1=CC(=CC=C1[N+]1=NC(=NN1C1=CC=C(C=C1)[N+]([O-])=O)C1=CC=CC=C1)C1=CC=C(C(OC)=C1)[N+]1=NC(=NN1C1=CC=C(C=C1)[N+]([O-])=O)C1=CC=CC=C1	C40H30Cl2N10O6	816.173	45	79	57	62.5392	6.30718	Active	3.12696	0.799835
DTXSID4042090	Lauryldiethanolamine	1541-67-9	CCCCCCCCCCCCN(CCO)CCO	C16H35NO2	273.267	136	238	57	98.306	35.0114	Active	4.9153	1.54421
DTXSID4048698	Benzyldodecyldimethylammonium bromide	7281-04-1	CCCCCCCCCCCC[N+](C)(C)CC1=CC=CC=C1	C21H38BrN	383.219	135	235	57	97.7523	14.9137	Active	4.88762	1.17359
DTXSID9045895	Lasalocid sodium	25999-20-6	CCC(C1OC(CC)(CC1C)C1CCC(O)(CC)C(C)O1)C(=O)C(C)C(O)C(C)CCC1=CC=C(C)C(O)=C1C(O)=O	C34H53NaO8	612.364	45	79	57	83.351	35.3475	Active	4.16755	1.54836
DTXSID9030707	alpha-Solanine	20562-02-1	CC1C2CCC(C)CN2C2CC3C4CC=C5CC(CCC5(C)C4CCC3(C)C12)OC1OC(CO)C(O)C(OC2OC(CO)C(O)C(O)C2O)C1OC1OC(C)C(O)C(O)C1O	C45H73NO15	867.498	134	235	57	52.1838	29.478	Active	2.60919	1.4695
DTXSID8047973	4,4'-Propane-2,2-diylbis(2,6-dimethylphenol)	5613-46-7	CC1=CC(=CC(C)=C1O)C(C)(C)C1=CC(C)=C(O)C(C)=C1	C19H24O2	284.178	133	235	57	125.483	11.2987	Active	6.27417	1.05303
DTXSID5023110	Gossypol	303-45-7	CC(C)C1=C(O)C(O)=C(C=O)C2=C(O)C(=C(C)C=C12)C1=C(O)C2=C(C=O)C(O)=C(O)C(C(C)C)=C2C=C1C	C30H30O8	518.194	133	235	57	59.21	7.50604	Active	2.9605	0.875411
DTXSID7024457	9-Aminoacridine, monohydrochloride, monohydrate	52417-22-8	NC1=C2C=CC=CC2=NC2=CC=CC=C12	C13H13ClN2O	248.072	132	235	56	52.0055	33.8258	Active	2.60028	1.52925
DTXSID4042462	Tetraiodoethene	513-92-8	IC(I)=C(I)I	C2I4	531.618	133	238	56	75.4105	84.571	Active	3.77052	1.92722
DTXSID0048684	Cloflucarban	369-77-7	FC(F)(F)C1=C(Cl)C=CC(NC(=O)NC2=CC=C(Cl)C=C2)=C1	C14H9Cl2F3N2O	348.004	132	235	56	42.684	6.8252	Active	2.1342	0.834116
DTXSID8044204	Mibefradil dihydrochloride	116666-63-8	COCC(=O)OC1(CCN(C)CCCC2=NC3=CC=CC=C3N2)CCC2=C(C=CC(F)=C2)C1C(C)C	C29H40Cl2FN3O3	567.243	132	235	56	102.257	12.7397	Active	5.11284	1.10516
DTXSID3041617	Barban	101-27-9	ClCC#CCOC(=O)NC1=CC=CC(Cl)=C1	C11H9Cl2NO2	257.001	134	240	56	90.5736	33.1056	Active	4.52868	1.5199
DTXSID5020239	Candesartan cilexetil	145040-37-5	CCOC1=NC2=CC=CC(C(=O)OC(C)OC(=O)OC3CCCCC3)=C2N1CC1=CC=C(C=C1)C1=C(C=CC=C1)C1=NN=NN1	C33H34N6O6	610.254	136	241	56	65.109	35.3537	Active	3.25545	1.54843
DTXSID0046858	2-Dodecylisoquinolinium tosylate	5412-37-3	CCCCCCCCCCCC[N+]1=CC2=C(C=CC=C2)C=C1	C28H39NO3S	469.265	44	79	56	54.779	4.57603	Active	2.73895	0.660489
DTXSID9046528	Didecyldimethylammonium bromide	2390-68-3	CCCCCCCCCC[N+](C)(C)CCCCCCCCCC	C22H48BrN	405.297	44	79	56	85.0716	34.2732	Active	4.25358	1.53495
DTXSID4046658	Aclarubicin hydrochloride	75443-99-1	CCC1(O)CC(OC2CC(C(OC3CC(O)C(OC4CCC(=O)C(C)O4)C(C)O3)C(C)O2)N(C)C)C2=C(C=C3C(=O)C4=C(C(O)=CC=C4)C(=O)C3=C2O)C1C(=O)OC	C42H54ClNO15	847.318	44	79	56	111.698	4.24357	Active	5.5849	0.627731
DTXSID0048977	Eprinomectin B1a	133305-88-1	CCC(C)C1OC2(CC3CC(CC=C(C)C(OC4CC(OC)C(OC5CC(OC)C(NC(C)=O)C(C)O5)C(C)O4)C(C)C=CC=C4COC5C(O)C(C)=CC(C(=O)O3)C45O)O2)C=CC1C	C50H75NO14	913.519	44	79	56	90.3093	10.5723	Active	4.51546	1.02417
DTXSID3024499	4-Aminophenol	123-30-8	NC1=CC=C(O)C=C1	C6H7NO	109.053	129	235	55	34.9318	34.8557	Active	1.74659	1.54227
DTXSID5041851	Dichlofluanid	1085-98-9	CN(C)S(=O)(=O)N(SC(F)(Cl)Cl)C1=CC=CC=C1	C9H11Cl2FN2O2S2	331.962	132	238	55	110.491	30.6505	Active	5.52454	1.48644
DTXSID5020312	Israpafant	117279-73-9	CC(C)CC1=CC=C(CCC2=CC3=C(S2)N2C(C)=NN=C2C(C)N=C3C2=C(Cl)C=CC=C2)C=C1	C28H29ClN4S	488.18	129	235	55	99.1138	18.4267	Active	4.95569	1.26545
DTXSID9025114	6PPD	793-24-8	CC(C)CC(C)NC1=CC=C(NC2=CC=CC=C2)C=C1	C18H24N2	268.194	129	235	55	103.764	35.9401	Active	5.18818	1.55558
DTXSID1047819	Mefloquine hydrochloride	51773-92-3	OC(C1CCCCN1)C1=C2C=CC=C(C2=NC(=C1)C(F)(F)F)C(F)(F)F	C17H17ClF6N2O	414.093	127	235	54	118.807	30.9837	Active	5.94035	1.49113
DTXSID7045152	Fluspirilene	1841-19-6	FC1=CC=C(C=C1)C(CCCN1CCC2(CC1)N(CNC2=O)C1=CC=CC=C1)C1=CC=C(F)C=C1	C29H31F2N3O	475.244	127	235	54	128.983	23.6341	Active	6.44917	1.37354
DTXSID7046386	Cyclovalone	579-23-7	COC1=CC(C=C2CCCC(=CC3=CC=C(O)C(OC)=C3)C2=O)=CC=C1O	C22H22O5	366.147	127	235	54	114.269	15.6249	Active	5.71347	1.19382
DTXSID4021680	1,1,3-Trichloropropanone	921-03-9	ClCC(=O)C(Cl)Cl	C3H3Cl3O	159.925	126	235	54	136.102	68.9237	Active	6.80512	1.83837
DTXSID7040990	Carbonyl cyanide chlorophenylhydrazone	555-60-2	ClC1=CC(=CC=C1)N=NC(C#N)C#N	C9H5ClN4	204.02	128	238	54	76.3472	0.877026	Active	3.81736	-0.0569874
DTXSID0021462	Zinc dibutyldithiocarbamate	136-23-2	CCCCN(CCCC)C(S)=S	C18H36N2S4Zn	472.105	128	235	54	147.24	12.2955	Active	7.36201	1.08975
DTXSID9047885	Nonylparaben	38713-56-3	CCCCCCCCCOC(=O)C1=CC=C(O)C=C1	C16H24O3	264.173	127	235	54	103.895	32.6102	Active	5.19477	1.51335
DTXSID7048798	Minopafant	128420-61-1	CCCCCCCCCCCCCCCCCCNC(=O)OC1CCN(CC1)C(=O)OCC(COC(=O)N(CC1=CC=CC=[N+]1CC)C(=O)C1=C(OC)C=CC=C1)OC	C46H73ClN4O9	860.507	126	235	54	63.6595	10.3646	Active	3.18297	1.01555
DTXSID8021270	Sodium bithionolate	6385-58-6	OC1=C(Cl)C=C(Cl)C=C1SC1=C(O)C(Cl)=CC(Cl)=C1	C12H4Cl4Na2O2S	397.848	124	235	53	104.415	14.8998	Active	5.22077	1.17318
DTXSID6023656	Thioridazine	50-52-2	CSC1=CC2=C(SC3=CC=CC=C3N2CCC2CCCCN2C)C=C1	C21H26N2S2	370.154	125	235	53	99.6893	29.6605	Active	4.98446	1.47218
DTXSID7045861	Puromycin dihydrochloride	58-58-2	COC1=CC=C(CC(N)C(=O)NC2C(CO)OC(C2O)N2C=NC3=C(N=CN=C23)N(C)C)C=C1	C22H31Cl2N7O5	543.176	42	79	53	78.0112	3.11403	Active	3.90056	0.493323
DTXSID2046591	3,3'-Diethylthiacarbocyanine iodide	905-97-5	CCN1C(SC2=CC=CC=C12)=CC=CC1=[N+](CC)C2=CC=CC=C2S1	C21H21IN2S2	492.019	124	235	53	134.134	10.3008	Active	6.70671	1.01287
DTXSID8049250	1-Methyl-3-octadecylimidazolium hexafluorophosphate	219947-96-3	CCCCCCCCCCCCCCCCCCN1C=C[N+](C)=C1	C22H43F6N2P	480.307	124	235	53	100.183	16.4497	Active	5.00913	1.21616
DTXSID3049205	1-Butyl-4-methylpyridinium chloride	112400-86-9	CCCC[N+]1=CC=C(C)C=C1	C10H16ClN	185.097	124	235	53	51.7667	36.12	Active	2.58833	1.55775
DTXSID7041411	2-Chloro-N-(2-methyl-4-bromophenyl)acetamide	96686-51-0	CC1=CC(Br)=CC=C1NC(=O)CCl	C9H9BrClNO	260.956	127	238	53	69.6229	25.8148	Active	3.48115	1.41187
DTXSID2033736	Nelfinavir mesylate	159989-65-8	CC1=C(O)C=CC=C1C(=O)NC(CSC1=CC=CC=C1)C(O)CN1CC2CCCCC2CC1C(=O)NC(C)(C)C	C33H51N3O8S2	681.312	125	235	53	139.724	9.35235	Active	6.98621	0.970921
DTXSID3047895	Menthyl anthranilate	134-09-8	CC(C)C1CCC(C)CC1OC(=O)C1=C(N)C=CC=C1	C17H25NO2	275.189	125	235	53	51.8307	76.6834	Active	2.59154	1.8847
DTXSID0045678	Omacetaxine mepesuccinate	26833-87-4	COC(=O)CC(O)(CCCC(C)(C)O)C(=O)OC1C2C3=C(CCN4CCCC24C=C1OC)C=C1OCOC1=C3	C29H39NO9	545.262	41	79	52	101.269	0.539535	Active	5.06343	-0.26798
DTXSID6046507	Triparanol	78-41-1	CCN(CC)CCOC1=CC=C(C=C1)C(O)(CC1=CC=C(Cl)C=C1)C1=CC=C(C)C=C1	C27H32ClNO2	437.212	123	235	52	127.01	36.1516	Active	6.35048	1.55813
DTXSID0047797	Idarubicin hydrochloride	57852-57-0	CC1OC(CC(N)C1O)OC1CC(O)(CC2=C(O)C3=C(C(O)=C12)C(=O)C1=CC=CC=C1C3=O)C(C)=O	C26H28ClNO9	533.145	122	235	52	109.57	4.18066	Active	5.47848	0.621244
DTXSID2033281	Cadmium acetate dihydrate	5743-04-4	CC(O)=O	C4H10CdO6	267.951	122	235	52	148.958	51.6084	Active	7.44788	1.71272
DTXSID1041897	Dipyrithione	3696-28-4	[O-][N+]1=C(SSC2=[N+]([O-])C=CC=C2)C=CC=C1	C10H8N2O2S2	252.003	123	235	52	86.8916	15.0439	Active	4.34458	1.17736
DTXSID6048967	Sertindole	106516-24-9	FC1=CC=C(C=C1)N1C=C(C2CCN(CCN3CCNC3=O)CC2)C2=C1C=CC(Cl)=C2	C24H26ClFN4O	440.178	119	235	51	61.1306	25.3974	Active	3.05653	1.40479
DTXSID8041115	Rifapentine	61379-65-5	COC1C=COC2(C)OC3=C(C)C(O)=C4C(O)=C(NC(=O)C(C)=CC=CC(C)C(O)C(C)C(O)C(C)C(OC(C)=O)C1C)C(C=NN1CCN(CC1)C1CCCC1)=C(O)C4=C3C2=O	C47H64N4O12	876.452	40	79	51	101.133	21.7107	Active	5.05663	1.33667
DTXSID8025757	Nitrogen mustard hydrochloride	55-86-7	CN(CCCl)CCCl	C5H12Cl3N	191.004	119	235	51	141.414	76.5375	Active	7.07072	1.88387
DTXSID4023593	Spiclomazine hydrochloride	27007-85-8	ClC1=CC2=C(SC3=C(C=CC=C3)N2CCCN2CCC3(CC2)NC(=O)CS3)C=C1	C22H25Cl2N3OS2	481.082	40	79	51	105.872	30.8551	Active	5.29361	1.48933
DTXSID1021243	Rhodamine 6G	989-38-8	CCNC1=CC2=[O+]C3=C(C=C(C)C(NCC)=C3)C(=C2C=C1C)C1=C(C=CC=C1)C(=O)OCC	C28H31ClN2O3	478.202	224	443	51	85.4276	0.0756265	Active	4.27138	-1.12133
DTXSID5038888	Basic Blue 7	2390-60-5	CCNC1=CC=C(C(C2=CC=C(C=C2)N(CC)CC)=C2C=CC(C=C2)=[N+](CC)CC)C2=C1C=CC=C2	C33H40ClN3	513.291	229	448	51	61.1094	0.288921	Active	3.05547	-0.539221
DTXSID5039721	Polyoxyethylene (9) lauryl ether	3055-99-0	CCCCCCCCCCCCOCCOCCOCCOCCOCCOCCOCCOCCOCCO	C30H62O10	582.434	120	235	51	101.786	11.8481	Active	5.08929	1.07365
DTXSID7046752	Rubitecan	91421-42-0	CCC1(O)C(=O)OCC2=C1C=C1N(CC3=C1N=C1C=CC=C(C1=C3)[N+]([O-])=O)C2=O	C20H15N3O6	393.096	40	79	51	98.5879	1.69639	Active	4.9294	0.229527
DTXSID5033757	Nitazoxanide	55981-09-4	CC(=O)OC1=C(C=CC=C1)C(=O)NC1=NC=C(S1)[N+]([O-])=O	C12H9N3O5S	307.026	120	235	51	85.4216	6.27748	Active	4.27108	0.797786
DTXSID2046880	Trabectedin	114899-77-3	[H]C12CC3=CC(C)=C(OC)C(O)=C3C([H])(C3N(C1O)C1([H])COC(=O)C4(CSC3([H])C3=C(OC(C)=O)C(C)=C5OCOC5=C13)NCCC1=CC(O)=C(OC)C=C41)N2C	C39H43N3O11S	761.262	40	79	51	114.934	0.0342687	Active	5.74671	-1.4651
DTXSID7048619	Temoporfin	122341-38-2	OC1=CC=CC(=C1)C1=C2\CCC(=N2)\C(=C2/N\C(\C=C2)=C(/C2=N/C(/C=C2)=C(\C2=CC=C\1N2)C1=CC(O)=CC=C1)C1=CC(O)=CC=C1)\C1=CC(O)=CC=C1	C44H32N4O4	680.242	117	235	50	51.4432	25.7085	Active	2.57216	1.41008
DTXSID4047963	Bisphenol Z	843-55-0	OC1=CC=C(C=C1)C1(CCCCC1)C1=CC=C(O)C=C1	C18H20O2	268.146	118	238	50	135.78	6.04768	Active	6.78898	0.781589
DTXSID4043777	Proflavin hemisulfate	1811-28-5	NC1=CC2=NC3=CC(N)=CC=C3C=C2C=C1	C26H24N6O4S	516.158	124	250	50	147.478	33.6675	Active	7.37392	1.52721
DTXSID5020653	Gentian Violet	548-62-9	CN(C)C1=CC=C(C=C1)C(C1=CC=C(C=C1)N(C)C)=C1C=CC(C=C1)=[N+](C)C	C25H30ClN3	407.213	493	982	50	42.2038	0.353751	Active	2.11019	-0.451302
DTXSID3026190	2,2',4'-Trichloroacetophenone	4252-78-2	ClCC(=O)C1=C(Cl)C=C(Cl)C=C1	C8H5Cl3O	221.941	117	235	50	140.401	27.1023	Active	7.02005	1.43301
DTXSID7032345	Chlorhexidine diacetate	56-95-1	ClC1=CC=C(NC(=N)NC(=N)NCCCCCCNC(=N)NC(=N)NC2=CC=C(Cl)C=C2)C=C1	C26H38Cl2N10O4	624.245	229	460	50	88.3654	8.27629	Active	4.41827	0.917836
DTXSID1046429	Lacidipine	103890-78-4	CCOC(=O)C1C(C2=CC=CC=C2C=CC(=O)OC(C)(C)C)C(C(=O)OCC)=C(C)N=C1C	C26H33NO6	455.231	117	235	50	65.8272	29.333	Active	3.29136	1.46736
DTXSID1026902	N,N,N-Trimethyloctadecan-1-aminium chloride	112-03-8	CCCCCCCCCCCCCCCCCC[N+](C)(C)C	C21H46ClN	347.332	310	623	50	92.6213	28.1502	Active	4.63107	1.44948
DTXSID4020870	2,2'-Methylenebis(4-methyl-6-tert-butylphenol)	119-47-1	CC1=CC(CC2=CC(C)=CC(=C2O)C(C)(C)C)=C(O)C(=C1)C(C)(C)C	C23H32O2	340.24	220	439	50	94.1351	23.2622	Active	4.70676	1.36665
DTXSID3025045	Diethylene glycol diacrylate	4074-88-8	C=CC(=O)OCCOCCOC(=O)C=C	C10H14O5	214.084	117	235	50	115.651	68.7013	Active	5.78254	1.83697
DTXSID7048663	Picosulfate sodium	10040-45-6	OS(=O)(=O)OC1=CC=C(C=C1)C(C1=CC=C(OS(O)(=O)=O)C=C1)C1=CC=CC=N1	C18H13NNa2O8S2	480.988	0	79	0	18.8351	0.000397525	Inactive	0.941754	-3.40064
DTXSID0027513	Sodium ethenesulfonate	3039-83-6	OS(=O)(=O)C=C	C2H3NaO3S	129.97	0	235	0	10.2713	10.7863	Inactive	0.513564	1.03287
DTXSID9026342	2-Phenylethanol	60-12-8	OCCC1=CC=CC=C1	C8H10O	122.073	2	430	0	4.41806	0.00249554	Inactive	0.220903	-2.60284
DTXSID8020753	Isomalt	64519-82-0	OCC(O)C(O)C(O)C(O)COC1OC(CO)C(O)C(O)C1O	C12H24O11	344.132	0	235	0	12.2609	0.00107839	Inactive	0.613045	-2.96722
DTXSID4048729	DL-Glucose	58367-01-4	OCC(O)C(O)C(O)C(O)C=O	C6H12O6	180.063	0	79	0	16.0817	11.6469	Inactive	0.804085	1.06621
DTXSID6048830	Fenclofenac	34645-84-6	OC(=O)CC1=CC=CC=C1OC1=CC=C(Cl)C=C1Cl	C14H10Cl2O3	296.001	0	235	0	12.9235	21.4044	Inactive	0.646177	1.3305
DTXSID3046536	L-Thioproline	34592-47-7	OC(=O)C1CSCN1	C4H7NO2S	133.02	0	235	0	9.03382	24.0057	Inactive	0.451691	1.38031
DTXSID0044733	Sodium 3-nitrobenzoate	827-95-2	OC(=O)C1=CC=CC(=C1)[N+]([O-])=O	C7H4NNaO4	189.004	0	235	0	9.44194	0.000866009	Inactive	0.472097	-3.06248
DTXSID1044433	1,3-Cyclohexanedione	504-02-9	O=C1CCCC(=O)C1	C6H8O2	112.052	0	235	0	15.0122	31.858	Inactive	0.750611	1.50322
DTXSID1047447	Hydrazinecarboxylic acid, phenylmethyl ester	5331-43-1	NNC(=O)OCC1=CC=CC=C1	C8H10N2O2	166.074	2	403	0	8.70105	3.18628e-05	Inactive	0.435053	-4.49672
DTXSID1025726	2-Nitroaniline	88-74-4	NC1=CC=CC=C1[N+]([O-])=O	C6H6N2O2	138.043	2	431	0	7.72963	3.177e-05	Inactive	0.386481	-4.49798
DTXSID7022752	Cefatrizine	51627-14-6	NC(C(=O)NC1C2SCC(CSC3=CNN=N3)=C(N2C1=O)C(O)=O)C1=CC=C(O)C=C1	C18H18N6O5S2	462.078	0	79	0	9.37765	12.8912	Inactive	0.468882	1.11029
DTXSID9020245	2-Phenylhydrazinecarboxamide	103-03-7	NC(=O)NNC1=CC=CC=C1	C7H9N3O	151.075	0	235	0	12.6494	14.0721	Inactive	0.632471	1.14836
DTXSID5025732	3-Nitrobenzamide	645-09-0	NC(=O)C1=CC=CC(=C1)[N+]([O-])=O	C7H6N2O3	166.038	0	235	0	6.13347	3.37027e-05	Inactive	0.306673	-4.47234
DTXSID2048743	Cefditorin pivoxil	117467-28-4	CON=C(C(=O)NC1C2SCC(C=CC3=C(C)N=CS3)=C(N2C1=O)C(=O)OCOC(=O)C(C)(C)C)C1=CSC(N)=N1	C25H28N6O7S3	620.118	0	79	0	26.4878	126.491	Inactive	1.32439	2.10206
DTXSID8048995	Cefoxitin sodium salt	33564-30-6	COC1(NC(=O)CC2=CC=CS2)C2SCC(COC(N)=O)=C(N2C1=O)C(O)=O	C16H16N3NaO7S2	449.033	0	79	0	11.9433	14.5069	Inactive	0.597164	1.16157
DTXSID9021841	N-Methylaniline	100-61-8	CNC1=CC=CC=C1	C7H9N	107.073	0	235	0	10.5235	1e-05	Inactive	0.526175	-5
DTXSID9048647	Gadodiamide hydrate	122795-43-1	CNC(=O)CN(CCN(CCN(CC(O)=O)CC(=O)NC)CC(O)=O)CC(O)=O	C16H28GdN5O9	592.113	1	235	0	8.37406	124.247	Inactive	0.418703	2.09429
DTXSID4049080	Lidamidine	66871-56-5	CNC(=N)NC(=O)NC1=C(C)C=CC=C1C	C11H16N4O	220.132	0	235	0	14.3053	19.6918	Inactive	0.715267	1.29428
DTXSID2022751	Cefamandole nafate	42540-40-9	CN1N=NN=C1SCC1=C(N2C(SC1)C(NC(=O)C(OC=O)C1=CC=CC=C1)C2=O)C(O)=O	C19H17N6NaO6S2	512.055	0	79	0	15.9826	23.6929	Inactive	0.799131	1.37462
DTXSID9048803	Itasetron	123258-84-4	CN1C2CCC1CC(C2)NC(=O)N1C(=O)NC2=CC=CC=C12	C16H20N4O2	300.159	1	235	0	9.65027	7.70764	Inactive	0.482514	0.886922
DTXSID7029249	1,1,4,7,7-Pentamethyldiethylenetriamine	3030-47-5	CN(C)CCN(C)CCN(C)C	C9H23N3	173.189	1	235	0	12.1994	0.000887258	Inactive	0.60997	-3.05195
DTXSID7020504	4-Dimethylaminoantipyrine	58-15-1	CN(C)C1=C(C)N(C)N(C1=O)C1=CC=CC=C1	C13H17N3O	231.137	2	401	0	7.97551	1.54463e-05	Inactive	0.398775	-4.81118
DTXSID9048851	N,N-Dimethyl-2-(2-phenylacetamido)acetamide	25439-20-7	CN(C)C(=O)CNC(=O)CC1=CC=CC=C1	C12H16N2O2	220.121	1	235	0	10.3904	8.32268	Inactive	0.519522	0.920263
DTXSID9034070	Trichloroacetyl chloride	76-02-8	ClC(=O)C(Cl)(Cl)Cl	C2Cl4O	179.87	1	235	0	5.32694	0.000843965	Inactive	0.266347	-3.07368
DTXSID4022993	Erythromycin ethylsuccinate	1264-62-6	CCOC(=O)CCC(=O)OC1C(OC2C(C)C(OC3CC(C)(OC)C(O)C(C)O3)C(C)C(=O)OC(CC)C(C)(O)C(O)C(C)C(=O)C(C)CC2(C)O)OC(C)CC1N(C)C	C43H75NO16	861.509	0	79	0	12.5453	10.4619	Inactive	0.627263	1.01961
DTXSID3048784	Diethyl 2,2'-(hexane-1,6-diylbis{6'-[(2,3,4,6-tetra-O-acetyl-a-D-mannopyranosyl)oxy]biphenyl-3',3-diyl})diacetate	243120-89-0	CCOC(=O)CC1=CC(=CC=C1)C1=C(OC2OC(COC(C)=O)C(OC(C)=O)C(OC(C)=O)C2OC(C)=O)C=CC(CCCCCCC2=CC(=C(OC3OC(COC(C)=O)C(OC(C)=O)C(OC(C)=O)C3OC(C)=O)C=C2)C2=CC=CC(CC(=O)OCC)=C2)=C1	C66H78O24	1254.49	0	79	0	9.62853	10.5189	Inactive	0.481427	1.02197
DTXSID6044272	Spirapril hydrochloride	94841-17-5	CCOC(=O)C(CCC1=CC=CC=C1)NC(C)C(=O)N1CC2(CC1C(O)=O)SCCS2	C22H31ClN2O5S2	502.136	0	79	0	21.398	27.2417	Inactive	1.0699	1.43523
DTXSID2023692	Trandolapril	87679-37-6	CCOC(=O)C(CCC1=CC=CC=C1)NC(C)C(=O)N1C2CCCCC2CC1C(O)=O	C24H34N2O5	430.247	0	79	0	10.7016	18.6854	Inactive	0.535079	1.2715
DTXSID4038847	(3-Isocyanatopropyl)triethoxysilane	24801-88-5	CCO[Si](CCCN=C=O)(OCC)OCC	C10H21NO4Si	247.124	1	611	0	25.9277	53.2675	Inactive	1.29639	1.72646
DTXSID4047884	1-Ethyl-3-methylimidazolium thiocyanate	331717-63-6	CCN1C=C[N+](C)=C1	C7H11N3S	169.067	0	235	0	10.3576	0.0010409	Inactive	0.51788	-2.98259
DTXSID6045325	Propoxycaine hydrochloride	550-83-4	CCCOC1=CC(N)=CC=C1C(=O)OCCN(CC)CC	C16H27ClN2O3	330.171	0	79	0	9.98041	0.00180495	Inactive	0.499021	-2.74354
DTXSID6023496	Pramipexole	104632-26-0	CCCNC1CCC2=C(C1)SC(N)=N2	C10H17N3S	211.114	0	235	0	16.3506	5.08739e-06	Inactive	0.81753	-5.2935
DTXSID8027959	1-[(1-Butoxy-2-propanyl)oxy]-2-propanol	29911-28-2	CCCCOCC(C)OCC(C)O	C10H22O3	190.157	0	400	0	9.42036	0.000973778	Inactive	0.471018	-3.01154
DTXSID6048626	Tazanolast	82989-25-1	CCCCOC(=O)C(=O)NC1=CC(=CC=C1)C1=NN=NN1	C13H15N5O3	289.117	0	79	0	34.2324	126.491	Inactive	1.71162	2.10206
DTXSID5048681	Butafosfan	17316-67-5	CCCCNC(C)(C)P(O)=O	C7H18NO2P	179.108	0	79	0	21.3837	47.1245	Inactive	1.06918	1.67325
DTXSID5047582	Hexyl propanoate	2445-76-3	CCCCCCOC(=O)CC	C9H18O2	158.131	1	400	0	6.35638	0.00050982	Inactive	0.317819	-3.29258
DTXSID3048734	Clindamycin palmitate hydrochloride	25507-04-4	CCCCCCCCCCCCCCCC(=O)OC1C(O)C(O)C(OC1SC)C(NC(=O)C1CC(CCC)CN1C)C(C)Cl	C34H64Cl2N2O6S	698.386	0	79	0	31.7856	53.0047	Inactive	1.58928	1.72431
DTXSID0022010	cis-Oleyl alcohol	143-28-2	CCCCCCCCC=CCCCCCCCCO	C18H36O	268.277	0	235	0	8.88567	4.19888	Inactive	0.444283	0.623134
DTXSID6021375	Tricaprylin	538-23-8	CCCCCCCC(=O)OCC(COC(=O)CCCCCCC)OC(=O)CCCCCCC	C27H50O6	470.361	2	405	0	12.5331	2.59183	Inactive	0.626655	0.413606
DTXSID2029169	Methyl ricinoleate	141-24-2	CCCCCCC(O)CC=CCCCCCCCC(=O)OC	C19H36O3	312.266	0	235	0	9.82908	6.79974	Inactive	0.491454	0.832492
DTXSID4040395	(2E)-4-Hydroxy-2-nonenal	75899-68-2	CCCCCC(O)C=CC=O	C9H16O2	156.115	0	79	0	16.4963	37.7817	Inactive	0.824816	1.57728
DTXSID2048610	Nequinate	13997-19-8	CCCCC1=CC2=C(C=C1OCC1=CC=CC=C1)N=CC(C(=O)OC)C2=O	C22H23NO4	365.163	0	79	0	6.52213	9.50131	Inactive	0.326107	0.977784
DTXSID4026711	1,4-Diethylbenzene	105-05-5	CCC1=CC=C(CC)C=C1	C10H14	134.11	0	235	0	8.2383	4.33244e-05	Inactive	0.411915	-4.36327
DTXSID3027823	Methyltri(2-butanoneoximyl)silane	22984-54-9	CCC(C)=NO[Si](C)(ON=C(C)CC)ON=C(C)CC	C13H27N3O3Si	301.182	0	235	0	5.87067	1.1757e-05	Inactive	0.293533	-4.9297
DTXSID8045640	Butetamate	14007-64-8	CCC(C(=O)OCCN(CC)CC)C1=CC=CC=C1	C16H25NO2	263.189	1	235	0	15.4134	0.000295595	Inactive	0.770669	-3.5293
DTXSID8048789	Acetylpheneturide	13402-08-9	CCC(C(=O)NC(=O)NC(C)=O)C1=CC=CC=C1	C13H16N2O3	248.116	1	235	0	13.475	17.5784	Inactive	0.67375	1.24498
DTXSID9044877	N-(3-Aminophenyl)propanamide	22987-10-6	CCC(=O)NC1=CC(N)=CC=C1	C9H12N2O	164.095	0	235	0	15.8718	71.7473	Inactive	0.793589	1.85581
DTXSID4020616	1,8-Cineol	470-82-6	CC12CCC(CC1)C(C)(C)O2	C10H18O	154.136	2	430	0	11.0198	31.2813	Inactive	0.550992	1.49528
DTXSID2020923	Nefiracetam	77191-36-7	CC1=CC=CC(C)=C1NC(=O)CN1CCCC1=O	C14H18N2O2	246.137	2	401	0	2.94521	0.000553962	Inactive	0.14726	-3.25652
DTXSID3048605	Landiolol hydrochloride	144481-98-1	CC1(C)OCC(COC(=O)CCC2=CC=C(OCC(O)CNCCNC(=O)N3CCOCC3)C=C2)O1	C25H40ClN3O8	545.25	1	235	0	8.80937	9.41938	Inactive	0.440468	0.974022
DTXSID9044908	2,2,4,4-Tetramethylcyclobutane-1,3-diol	3010-96-6	CC1(C)C(O)C(C)(C)C1O	C8H16O2	144.115	0	235	0	26.3782	0.00363776	Inactive	1.31891	-2.43917
DTXSID7023192	Lactic acid	50-21-5	CC(O)C(O)=O	C3H6O3	90.0317	1	430	0	14.9772	27.2429	Inactive	0.748862	1.43525
DTXSID7029665	2-Phenoxy-1-propanol	4169-04-4	CC(CO)OC1=CC=CC=C1	C9H12O2	152.084	0	235	0	23.4141	0.0262509	Inactive	1.17071	-1.58086
DTXSID1031096	D-alpha-Tocopheryl acetate	58-95-7	CC(C)CCCC(C)CCCC(C)CCCC1(C)CCC2=C(O1)C(C)=C(C)C(OC(C)=O)=C2C	C31H52O3	472.392	0	79	0	9.13158	2.65999	Inactive	0.456579	0.42488
DTXSID1046396	DL-alpha Tocopheryl nicotinate	43119-47-7	CC(C)CCCC(C)CCCC(C)CCCC1(C)CCC2=C(C)C(OC(=O)C3=CN=CC=C3)=C(C)C(C)=C2O1	C35H53NO3	535.403	0	235	0	8.18338	2.46552	Inactive	0.409169	0.391908
DTXSID8023472	Phytonadione	84-80-0	CC(C)CCCC(C)CCCC(C)CCCC(C)=CCC1=C(C)C(=O)C2=CC=CC=C2C1=O	C31H46O2	450.35	1	235	0	14.0057	13.0447	Inactive	0.700285	1.11544
DTXSID9048724	Dexibuprofen	51146-56-6	CC(C)CC1=CC=C(C=C1)C(C)C(O)=O	C13H18O2	206.131	0	79	0	3.29305	5.53605e-06	Inactive	0.164653	-5.2568
DTXSID9048805	Esonarimod	101973-77-7	CC(=O)SCC(CC(=O)C1=CC=C(C)C=C1)C(O)=O	C14H16O4S	280.077	0	235	0	30.1511	42.1489	Inactive	1.50756	1.62479
DTXSID2048668	Cellulose acetate phthalate	9004-38-0	CC(=O)OCC1OC(OC2C(COC(C)=O)OC(O)C(OC(=O)C3=C(C=CC=C3)C(O)=O)C2O)C(O)C(OC(=O)C2=C(C=CC=C2)C(O)=O)C1O	C32H34O19	722.169	0	79	0	15.0838	33.4999	Inactive	0.75419	1.52504
DTXSID8023478	Pipecuronium bromide	52212-02-9	CC(=O)OC1C(CC2C3CCC4CC(OC(C)=O)C(CC4(C)C3CCC12C)N1CC[N+](C)(C)CC1)N1CC[N+](C)(C)CC1	C35H62Br2N4O4	760.314	0	79	0	4.37056	0.0161011	Inactive	0.218528	-1.79315
DTXSID6024414	N-Acetyl-p-toluidine	103-89-9	CC(=O)NC1=CC=C(C)C=C1	C9H11NO	149.084	1	235	0	7.68656	1.68081e-05	Inactive	0.384328	-4.77448
DTXSID1048960	Diatrizoic acid dihydrate	50978-11-5	CC(=O)NC1=C(I)C(C(O)=O)=C(I)C(NC(C)=O)=C1I	C11H13I3N2O6	649.791	0	235	0	5.82953	126.491	Inactive	0.291476	2.10206
DTXSID3044839	Ethenyl[tris(prop-1-en-2-yloxy)]silane	15332-99-7	CC(=C)O[Si](OC(C)=C)(OC(C)=C)C=C	C11H18O3Si	226.103	0	235	0	16.6223	0.000827831	Inactive	0.831114	-3.08206
DTXSID6047078	(S)-Limonene	5989-54-8	CC(=C)C1CCC(C)=CC1	C10H16	136.125	2	403	0	9.69098	0.000421212	Inactive	0.484549	-3.3755
DTXSID2020761	Isoprene	78-79-5	CC(=C)C=C	C5H8	68.0626	0	235	0	19.827	0.0453159	Inactive	0.991349	-1.34375
DTXSID7048902	1-Benzylpiperazine difumarate	106133-22-6	C(N1CCNCC1)C1=CC=CC=C1	C19H24N2O8	408.153	0	235	0	14.334	126.948	Inactive	0.7167	2.10363
DTXSID5047453	Dipiperidinomethane	880-09-1	C(N1CCCCC1)N1CCCCC1	C11H22N2	182.178	1	235	0	16.1182	230.873	Inactive	0.805912	2.36337
DTXSID7048956	Dirithromycin	62013-04-1	[H]C12NC(COCCOC)OC([H])(C1C)C(C)(O)C(CC)OC(=O)C(C)C(OC1CC(C)(OC)C(O)C(C)O1)C(C)C(OC1OC(C)CC(C1O)N(C)C)C(C)(O)CC2C	C42H78N2O14	834.545	0	79	0	11.4138	12.2147	Inactive	0.570689	1.08688
DTXSID0049072	Varenicline tartrate	375815-87-5	[H]C12CC([H])(CNC1)C1=CC3=NC=CN=C3C=C21	C17H19N3O6	361.127	0	79	0	14.2501	9.41404	Inactive	0.712506	0.973776
DTXSID0029559	Diazolidinyl urea	78491-02-8	OCNC(=O)N(CO)C1N(CO)C(=O)N(CO)C1=O	C8H14N4O7	278.086	5	426	1	7.0566	0.815234	Inactive	0.35283	-0.0887176
DTXSID8020462	Diethylene glycol	111-46-6	OCCOCCO	C4H10O3	106.063	6	901	1	6.05022	0.000539538	Inactive	0.302511	-3.26798
DTXSID2045993	Inosine	58-63-9	OCC1OC(C(O)C1O)N1C=NC2=C(O)N=CN=C12	C10H12N4O5	268.081	2	235	1	16.8503	0.00895017	Inactive	0.842513	-2.04817
DTXSID0023747	2',3'-Dideoxycytidine	7481-89-2	OCC1CCC(O1)N1C=CC(=N)N=C1O	C9H13N3O3	211.096	5	400	1	13.8904	45.654	Inactive	0.69452	1.65948
DTXSID5020106	L-Ascorbic acid	50-81-7	OCC(O)C1OC(=O)C(=O)C1O	C6H8O6	176.032	5	469	1	3.44915	1.03778e-05	Inactive	0.172457	-4.98389
DTXSID1048962	Glycerol phosphate calcium salt	58409-70-4	OCC(CO)OP(O)(O)=O	C3H7CaO6P	209.961	1	79	1	13.2205	12.3514	Inactive	0.661023	1.09172
DTXSID3024942	(2E)-2,3-Dibromo-2-butene-1,4-diol	21285-46-1	OCC(Br)=C(Br)CO	C4H6Br2O2	243.873	2	235	1	9.44548	1.05239e-05	Inactive	0.472274	-4.97782
DTXSID6041844	Glucurolactone	32449-92-6	OC1OC2C(O)C(=O)OC2C1O	C6H8O6	176.032	2	398	1	13.2004	77.4746	Inactive	0.66002	1.88916
DTXSID2020557	Ellagic acid	476-66-4	OC1=CC2=C3C(OC(=O)C4=CC(O)=C(O)C(OC2=O)=C34)=C1O	C14H6O8	302.006	2	235	1	10.107	10.7495	Inactive	0.505348	1.03139
DTXSID7046122	Fluprostenol	40666-16-8	OC(COC1=CC(=CC=C1)C(F)(F)F)C=CC1C(O)CC(O)C1CC=CCCCC(O)=O	C23H29F3O6	458.192	1	79	1	11.0875	5.24003e-06	Inactive	0.554377	-5.28067
DTXSID8048816	Perisoxal citrate	14838-45-0	OC(CN1CCCCC1)C1=NOC(=C1)C1=CC=CC=C1	C22H28N2O9	464.179	1	79	1	24.99	53.2109	Inactive	1.2495	1.726
DTXSID7048740	Mucic acid	526-99-8	OC(C(O)C(O)C(O)=O)C(O)C(O)=O	C6H10O8	210.038	3	235	1	17.9078	29.4284	Inactive	0.895388	1.46877
DTXSID8044200	3,3'-Thiodipropionic acid	111-17-1	OC(=O)CCSCCC(O)=O	C6H10O4S	178.03	3	403	1	7.88428	0.000621864	Inactive	0.394214	-3.2063
DTXSID8021644	Octanedioic acid	505-48-6	OC(=O)CCCCCCC(O)=O	C8H14O4	174.089	2	235	1	2.38326	1.01792e-05	Inactive	0.119163	-4.99229
DTXSID6044563	6H-Dibenzo[c,e][1,2]oxaphosphinine 6-oxide	35948-25-5	O=P1OC2=C(C=CC=C2)C2=C1C=CC=C2	C12H9O2P	216.034	3	398	1	11.2713	0.000700524	Inactive	0.563563	-3.15458
DTXSID7025924	Piperonal	120-57-0	O=CC1=CC=C2OCOC2=C1	C8H6O3	150.032	3	235	1	8.71457	0.0126154	Inactive	0.435729	-1.8991
DTXSID5021251	Saccharin	81-07-2	O=C1NS(=O)(=O)C2=C1C=CC=C2	C7H5NO3S	182.999	5	437	1	5.21191	0.000618037	Inactive	0.260595	-3.20899
DTXSID2045654	Flurofamide	70788-28-2	NP(N)(=O)NC(=O)C1=CC=C(F)C=C1	C7H9FN3O2P	217.042	2	235	1	11.2476	0.00292813	Inactive	0.562378	-2.53341
DTXSID8048575	Lypressin	50-57-7	NCCCCC(NC(=O)C1CCCN1C(=O)C1CSSCC(N)C(=O)NC(CC2=CC=C(O)C=C2)C(=O)NC(CC2=CC=CC=C2)C(=O)NC(CCC(N)=O)C(=O)NC(CC(N)=O)C(=O)N1)C(=O)NCC(N)=O	C46H65N13O12S2	1055.43	1	79	1	11.7178	12.0815	Inactive	0.585892	1.08212
DTXSID1046710	Norfenefrine hydrochloride	4779-94-6	NCC(O)C1=CC=CC(O)=C1	C8H12ClNO2	189.056	1	79	1	8.77956	0.0722664	Inactive	0.438978	-1.14106
DTXSID0048349	Vasopressin tannate	113-79-1	NC1CSSCC(NC(=O)C(CC(N)=O)NC(=O)C(CCC(N)=O)NC(=O)C(CC2=CC=CC=C2)NC(=O)C(CC2=CC=C(O)C=C2)NC1=O)C(=O)N1CCCC1C(=O)NC(CCCNC(N)=N)C(=O)NCC(N)=O	C46H65N15O12S2	1083.44	1	79	1	12.6909	94.3079	Inactive	0.634544	1.97455
DTXSID0027301	1,2-Cyclohexanediamine	694-83-7	NC1CCCCC1N	C6H14N2	114.116	5	400	1	5.0115	1.00117e-05	Inactive	0.250575	-4.99949
DTXSID9049039	3-Morpholinosydnonimine hydrochloride	16142-27-1	NC1=C[N+](=NO1)N1CCOCC1	C6H11ClN4O2	206.057	2	235	1	7.98235	11.4096	Inactive	0.399117	1.05727
DTXSID9021348	Thiourea	62-56-6	NC(N)=S	CH4N2S	76.0095	5	433	1	4.21739	3.43016	Inactive	0.210869	0.535314
DTXSID0029189	Guanidine carbonate	593-85-1	NC(N)=N	C3H12N6O3	180.097	2	235	1	12.5164	11.8446	Inactive	0.625821	1.07352
DTXSID0048638	Nepafenac	78281-72-8	NC(=O)CC1=C(N)C(=CC=C1)C(=O)C1=CC=CC=C1	C15H14N2O2	254.106	3	235	1	15.7104	8.78386	Inactive	0.78552	0.943686
DTXSID2047565	1H,1H,2H,2H-Perfluorooctyl iodide	2043-57-4	FC(F)(F)C(F)(F)C(F)(F)C(F)(F)C(F)(F)C(F)(F)CCI	C8H4F13I	473.915	10	980	1	24.2221	30.525	Inactive	1.2111	1.48466
DTXSID1031591	Methoxyacetic acid	625-45-6	COCC(O)=O	C3H6O3	90.0317	2	400	1	8.5537	6.71718	Inactive	0.427685	0.827187
DTXSID9023386	Novobiocin sodium	1476-53-5	COC1C(OC(N)=O)C(O)C(OC2=C(C)C3=C(C=C2)C(O)C(=NC(=O)C2=CC=C(O)C(CC=C(C)C)=C2)C(=O)O3)OC1(C)C	C31H35N2NaO11	634.214	2	235	1	21.9314	3.36149	Inactive	1.09657	0.526531
DTXSID7048827	Clometacine	25803-14-9	COC1=CC2=C(C=C1)C(C(=O)C1=CC=C(Cl)C=C1)=C(C)N2CC(O)=O	C19H16ClNO4	357.077	2	235	1	35.3765	56.8658	Inactive	1.76883	1.75485
DTXSID3020835	Methyl carbazate	6294-89-9	COC(=O)NN	C2H6N2O2	90.0429	2	235	1	12.9001	48.957	Inactive	0.645003	1.68981
DTXSID0042379	Dimethoxydimethylsilane	1112-39-6	CO[Si](C)(C)OC	C4H12O2Si	120.061	6	429	1	19.5166	1.49328	Inactive	0.975831	0.174141
DTXSID5023293	Methsuximide	77-41-8	CN1C(=O)CC(C)(C1=O)C1=CC=CC=C1	C12H13NO2	203.095	2	235	1	19.6677	14.2058	Inactive	0.983387	1.15247
DTXSID7028013	N-Methyl-4-nitrophthalimide	41663-84-7	CN1C(=O)C2=C(C=C(C=C2)[N+]([O-])=O)C1=O	C9H6N2O4	206.033	2	235	1	10.0305	0.0011591	Inactive	0.501526	-2.93588
DTXSID5026548	2,4,6-Tris(dimethylaminomethyl)phenol	90-72-2	CN(C)CC1=CC(CN(C)C)=C(O)C(CN(C)C)=C1	C15H27N3O	265.215	3	429	1	15.0123	11.0103	Inactive	0.750614	1.0418
DTXSID8048991	Atosiban	90779-69-4	CCOC1=CC=C(CC2NC(=O)CCSSCC(NC(=O)C(CC(N)=O)NC(=O)C(NC(=O)C(NC2=O)C(C)CC)C(C)O)C(=O)N2CCCC2C(=O)NC(CCCN)C(=O)NCC(N)=O)C=C1	C43H67N11O12S2	993.441	1	79	1	16.7838	23.1352	Inactive	0.839192	1.36427
DTXSID1048629	Cilazapril	88768-40-5	CCOC(=O)C(CCC1=CC=CC=C1)NC1CCCN2CCCC(N2C1=O)C(O)=O	C22H31N3O5	417.226	1	79	1	12.4778	14.9789	Inactive	0.623892	1.17548
DTXSID1023027	Etidocaine	36637-18-0	CCCN(CC)C(CC)C(=O)NC1=C(C)C=CC=C1C	C17H28N2O	276.22	1	79	1	22.8153	23.9739	Inactive	1.14076	1.37974
DTXSID9047124	Heptyl acetate	112-06-1	CCCCCCCOC(C)=O	C9H18O2	158.131	5	400	1	8.63675	0.00171105	Inactive	0.431838	-2.76674
DTXSID3036288	2-Octyl-1-dodecanol	5333-42-6	CCCCCCCCCCC(CO)CCCCCCCC	C20H42O	298.324	3	431	1	7.6658	4.00305	Inactive	0.38329	0.602391
DTXSID9044378	2-Ethylhexyl cyanoacetate	13361-34-7	CCCCC(CC)COC(=O)CC#N	C11H19NO2	197.142	2	238	1	18.0591	37.232	Inactive	0.902956	1.57092
DTXSID8049389	1-Butyl-2-methylpyridinium hexafluorophosphate	1268986-44-2	CCCC[N+]1=CC=CC=C1C	C10H16F6NP	295.092	2	235	1	10.4261	6.55948e-05	Inactive	0.521306	-4.18313
DTXSID0046856	Virginiamycin S1	23152-29-6	CCC1NC(=O)C(NC(=O)C2=C(O)C=CC=N2)C(C)OC(=O)C(NC(=O)C2CC(=O)CCN2C(=O)C(CC2=CC=CC=C2)N(C)C(=O)C2CCCN2C1=O)C1=CC=CC=C1	C43H49N7O10	823.354	1	79	1	17.1781	17.1614	Inactive	0.858904	1.23455
DTXSID1046265	Iophenoxic acid	96-84-4	CCC(CC1=C(I)C(O)=C(I)C=C1I)C(O)=O	C11H11I3O3	571.784	1	79	1	26.8525	38.7498	Inactive	1.34262	1.58827
DTXSID8048860	Ampyrone	83-07-8	CC1N(C)N(C(=O)C1=N)C1=CC=CC=C1	C11H13N3O	203.106	3	235	1	13.0748	6.14284	Inactive	0.653739	0.788369

## Sheet: Tox21_ERb_BLA_Agonist
DTXSID	PREFERRED NAME	QSAR_READY_SMILES	CASRN	MOLECULAR FORMULA	MONOISOTOPIC MASS	ToxCast Active	ToxCast Total	% ToxCast Active	HIT CALL	TOP	SCALED TOP	AC50	LOGAC50	HIT CALL	SCALED TOP	LOGAC50
DTXSID0033382	Daunomycin hydrochloride	COC1=CC=CC2=C1C(=O)C1=C(C(O)=C3CC(O)(CC(OC4CC(N)C(O)C(C)O4)C3=C1O)C(C)=O)C2=O	23541-50-6	C27H30ClNO10	563.156	160	235	68	Active	79.7755	3.98877	2.20744	0.343889	1	3.98877	0.343889
DTXSID5047900	Tetraoctylphosphonium bromide	CCCCCCCCP(CCCCCCCC)(CCCCCCCC)CCCCCCCC	23906-97-0	C32H68BrP	562.424	158	235	67	Active	29.6978	1.48489	21.0297	1.32283	1	1.48489	1.32283
DTXSID7022384	(Z)-4-Hydroxytamoxifen	CCC(=C(C1=CC=C(O)C=C1)C1=CC=C(OCCN(C)C)C=C1)C1=CC=CC=C1	68047-06-3	C26H29NO2	387.22	161	239	67	Active	52.6242	2.63121	93.7963	1.97219	1	2.63121	1.97219
DTXSID1025065	Digitonin	CC1C2C(OC11CCC(C)CO1)C(O)C1C3CCC4CC(OC5OC(CO)C(OC6OC(CO)C(O)C(OC7OCC(O)C(O)C7O)C6OC6OC(CO)C(O)C(OC7OC(CO)C(O)C(O)C7O)C6O)C(O)C5O)C(O)CC4(C)C3CCC21C	11024-24-1	C56H92O29	1228.57	158	235	67	Active	35.6203	1.78101	26.9783	1.43101	1	1.78101	1.43101
DTXSID7034042	Tetra-N-octylammonium bromide	CCCCCCCC[N+](CCCCCCCC)(CCCCCCCC)CCCCCCCC	14866-33-2	C32H68BrN	545.454	155	235	66	Active	29.8545	1.49272	33.2343	1.52159	1	1.49272	1.52159
DTXSID8029602	4,4'-Butane-1,1-diylbis(2-tert-butyl-5-methylphenol)	CCCC(C1=CC(=C(O)C=C1C)C(C)(C)C)C1=CC(=C(O)C=C1C)C(C)(C)C	85-60-9	C26H38O2	382.287	156	235	66	Active	42.6757	2.13378	30.3266	1.48182	1	2.13378	1.48182
DTXSID4021341	4,4'-Thiobis(6-tert-butyl-m-cresol)	CC1=CC(O)=C(C=C1SC1=C(C)C=C(O)C(=C1)C(C)(C)C)C(C)(C)C	96-69-5	C22H30O2S	358.197	151	235	64	Active	30.4217	1.52108	46.847	1.67068	1	1.52108	1.67068
DTXSID5049021	Penfluridol	OC1(CCN(CCCC(C2=CC=C(F)C=C2)C2=CC=C(F)C=C2)CC1)C1=CC=C(Cl)C(=C1)C(F)(F)F	26864-56-2	C28H27ClF5NO	523.17	148	235	63	Active	64.6012	3.23006	45.416	1.65721	1	3.23006	1.65721
DTXSID3048653	Dronedarone	CCCCN(CCCC)CCCOC1=CC=C(C=C1)C(=O)C1=C(CCCC)OC2=CC=C(NS(C)(=O)=O)C=C12	141626-36-0	C31H44N2O5S	556.297	145	235	62	Active	64.9398	3.24699	49.5989	1.69547	1	3.24699	1.69547
DTXSID5047950	Trihexyltetradecylphosphonium hexafluorophosphate	CCCCCCCCCCCCCCP(CCCCCC)(CCCCCC)CCCCCC	374683-44-0	C32H68F6P2	628.47	144	235	61	Active	31.9737	1.59868	33.1362	1.5203	1	1.59868	1.5203
DTXSID2048905	Buprenorphine hydrochloride	[H]C12CC3=C4C(OC5C4(CCN1CC1CC1)C21CCC5(OC)C(C1)C(C)(O)C(C)(C)C)=C(O)C=C3	53152-21-9	C29H42ClNO4	503.28	143	235	61	Active	57.961	2.89805	84.4252	1.92647	1	2.89805	1.92647
DTXSID8057645	Methyl 3-amino-5,6-dichloropyrazine-2-carboxylate	COC(=O)C1=NC(Cl)=C(Cl)N=C1N	1458-18-0	C6H5Cl2N3O2	220.976	91	156	58	Active	128.22	6.41101	29.4401	1.46894	1	6.41101	1.46894
DTXSID5045889	Clofoctol	CC(C)(C)CC(C)(C)C1=CC=C(O)C(CC2=CC=C(Cl)C=C2Cl)=C1	37693-01-9	C21H26Cl2O	364.136	145	250	58	Active	61.8352	3.09176	40.3308	1.60564	1	3.09176	1.60564
DTXSID3047893	4,4'-Octahydro-1H-4,7-methanoindene-5,5-diyldiphenol	OC1=CC=C(C=C1)C1(CC2CC1C1CCCC21)C1=CC=C(O)C=C1	1943-97-1	C22H24O2	320.178	133	235	57	Active	70.9616	3.54808	91.6922	1.96233	1	3.54808	1.96233
DTXSID7024457	9-Aminoacridine, monohydrochloride, monohydrate	NC1=C2C=CC=CC2=NC2=CC=CC=C12	52417-22-8	C13H13ClN2O	248.072	132	235	56	Active	66.5191	3.32595	10.4243	1.01805	1	3.32595	1.01805
DTXSID5023794	Oxymetholone	CC1(O)CCC2C3CCC4CC(=O)C(CC4(C)C3CCC12C)C=O	434-07-1	C21H32O3	332.235	129	247	52	Active	28.0222	1.40111	1.89224	0.276975	1	1.40111	0.276975
DTXSID8021191	Proflavin hydrochloride	NC1=CC2=NC3=CC(N)=CC=C3C=C2C=C1	952-23-8	C13H12ClN3	245.072	126	250	50	Active	64.1541	3.20771	11.4724	1.05965	1	3.20771	1.05965
DTXSID4020870	2,2'-Methylenebis(4-methyl-6-tert-butylphenol)	CC1=CC(CC2=CC(C)=CC(=C2O)C(C)(C)C)=C(O)C(=C1)C(C)(C)C	119-47-1	C23H32O2	340.24	220	439	50	Active	48.7055	2.43528	38.2173	1.58226	1	2.43528	1.58226
DTXSID4044371	4-Morpholinepropanesulfonic acid	OS(=O)(=O)CCCN1CCOCC1	1132-61-2	C7H15NO4S	209.072	1	400	0	Inactive	3.20629	0.160315	284.605	2.45424	0	0.160315	2.45424
DTXSID0027436	Phenylphosphinic acid	OP(O)C1=CC=CC=C1	1779-48-2	C6H7O2P	142.018	0	235	0	Inactive	4.68534	0.234267	111.092	2.04568	0	0.234267	2.04568
DTXSID9044299	Fosphenytoin	OP(O)(=O)OCN1C(=O)NC(C1=O)(C1=CC=CC=C1)C1=CC=CC=C1	93390-81-9	C16H15N2O6P	362.067	0	156	0	Inactive	4.20028	0.210014	10.7575	1.03171	0	0.210014	1.03171
DTXSID7046093	Fanapanel	OP(O)(=O)CN1C(=O)C(=O)NC2=CC(=C(C=C12)N1CCOCC1)C(F)(F)F	161605-73-8	C14H15F3N3O6P	409.065	1	235	0	Inactive	9.4513	0.472565	47.1258	1.67326	0	0.472565	1.67326
DTXSID2044399	Phenylphosphonic acid	OP(O)(=O)C1=CC=CC=C1	1571-33-1	C6H7O3P	158.013	0	237	0	Inactive	9.17464	0.458732	87.2147	1.94059	0	0.458732	1.94059
DTXSID1044356	N-Benzylethanolamine	OCCNCC1=CC=CC=C1	104-63-2	C9H13NO	151.1	0	398	0	Inactive	11.8944	0.59472	73.3464	1.86538	0	0.59472	1.86538
DTXSID3029158	1,4-Piperazinediethanol	OCCN1CCN(CCO)CC1	122-96-3	C8H18N2O2	174.137	0	235	0	Inactive	13.4217	0.671084	91.84	1.96303	0	0.671084	1.96303
DTXSID3044625	N,N-Bis(2-hydroxyethyl)formamide	OCCN(CCO)C=O	25209-66-9	C5H11NO3	133.074	0	235	0	Inactive	4.75289	0.237645	34.5704	1.53871	0	0.237645	1.53871
DTXSID4049240	6-Chlorohexan-1-ol	OCCCCCCCl	2009-83-8	C6H13ClO	136.065	1	235	0	Inactive	8.18436	0.409218	30.7695	1.48812	0	0.409218	1.48812
DTXSID7025764	2-(4-Nitrophenyl)ethanol	OCCC1=CC=C(C=C1)[N+]([O-])=O	100-27-6	C8H9NO3	167.058	0	235	0	Inactive	2.23995	0.111998	0.000224967	-3.64788	0	0.111998	-3.64788
DTXSID6023367	Nicotinyl alcohol	OCC1=CC=CN=C1	100-55-0	C6H7NO	109.053	2	401	0	Inactive	4.00333	0.200167	29.0809	1.46361	0	0.200167	1.46361
DTXSID5033096	5-(Hydroxymethyl-2-furoyl)glycine	OCC1=CC=C(O1)C(=O)NCC(O)=O	38716-68-6	C8H9NO5	199.048	0	235	0	Inactive	0.947062	0.0473531	0.00165877	-2.78021	0	0.0473531	-2.78021
DTXSID2040236	Kojic acid	OCC1=CC(=O)C(=O)CO1	501-30-4	C6H6O4	142.027	0	235	0	Inactive	3.51652	0.175826	27.3615	1.43714	0	0.175826	1.43714
DTXSID6043919	Erythritol	OCC(O)C(O)CO	149-32-6	C4H10O4	122.058	0	235	0	Inactive	7.15004	0.357502	38.8165	1.58902	0	0.357502	1.58902
DTXSID7022910	D-Glucose	OCC(O)C(O)C(O)C(O)C=O	50-99-7	C6H12O6	180.063	0	235	0	Inactive	6.82443	0.341221	51.3363	1.71042	0	0.341221	1.71042
DTXSID2021442	Voglibose	OCC(CO)NC1CC(O)(CO)C(O)C(O)C1O	83480-29-9	C10H21NO7	267.132	1	235	0	Inactive	14.6643	0.733216	62.2829	1.79437	0	0.733216	1.79437
DTXSID0023745	D-Xylose	OC1COC(O)C(O)C1O	58-86-6	C5H10O5	150.053	2	427	0	Inactive	15.1588	0.757939	41.1406	1.61427	0	0.757939	1.61427
DTXSID7043950	Tiron	OC1=C(O)C(=CC(=C1)S(O)(=O)=O)S(O)(=O)=O	149-45-1	C6H4Na2O8S2	313.914	1	237	0	Inactive	8.32127	0.416064	30.9925	1.49126	0	0.416064	1.49126

## Sheet: Tox21_ERb_BLA_Antagonist
DTXSID	PREFERRED NAME	QSAR_READY_SMILES	CASRN	MOLECULAR FORMULA	MONOISOTOPIC MASS	ToxCast Active	ToxCast Total	% ToxCast Active	HIT CALL	SCALED TOP	LOGAC50	TOP	AC50
DTXSID0033382	Daunomycin hydrochloride	COC1=CC=CC2=C1C(=O)C1=C(C(O)=C3CC(O)(CC(OC4CC(N)C(O)C(C)O4)C3=C1O)C(C)=O)C2=O	23541-50-6	C27H30ClNO10	563.156	160	235	68	Active	4.01217	0.597985	97.3052	3.96265
DTXSID7022384	(Z)-4-Hydroxytamoxifen	CCC(=C(C1=CC=C(O)C=C1)C1=CC=C(OCCN(C)C)C=C1)C1=CC=CC=C1	68047-06-3	C26H29NO2	387.22	161	239	67	Active	3.88644	-2.24127	94.2561	0.00573761
DTXSID5047900	Tetraoctylphosphonium bromide	CCCCCCCCP(CCCCCCCC)(CCCCCCCC)CCCCCCCC	23906-97-0	C32H68BrP	562.424	158	235	67	Active	1.49993	-0.980771	36.3771	0.104527
DTXSID1025065	Digitonin	CC1C2C(OC11CCC(C)CO1)C(O)C1C3CCC4CC(OC5OC(CO)C(OC6OC(CO)C(O)C(OC7OCC(O)C(O)C7O)C6OC6OC(CO)C(O)C(OC7OC(CO)C(O)C(O)C7O)C6O)C(O)C5O)C(O)CC4(C)C3CCC21C	11024-24-1	C56H92O29	1228.57	158	235	67	Active	1.16406	1.77909	28.2313	60.1303
DTXSID8029602	4,4'-Butane-1,1-diylbis(2-tert-butyl-5-methylphenol)	CCCC(C1=CC(=C(O)C=C1C)C(C)(C)C)C1=CC(=C(O)C=C1C)C(C)(C)C	85-60-9	C26H38O2	382.287	156	235	66	Active	4.30492	1.02113	104.405	10.4985
DTXSID8046903	Nitrovin	NC(=N)N=NC(C=CC1=CC=C(O1)[N+]([O-])=O)C=CC1=CC=C(O1)[N+]([O-])=O	804-36-4	C14H12N6O6	360.082	154	235	66	Active	3.8841	0.518086	94.1992	3.29675
DTXSID9049401	Thioridazine hydrochloride	CSC1=CC2=C(SC3=CC=CC=C3N2CCC2CCCCN2C)C=C1	130-61-0	C21H27ClN2S2	406.13	155	235	66	Active	2.98899	1.08967	72.4905	12.2934
DTXSID7034042	Tetra-N-octylammonium bromide	CCCCCCCC[N+](CCCCCCCC)(CCCCCCCC)CCCCCCCC	14866-33-2	C32H68BrN	545.454	155	235	66	Active	2.39394	-0.365875	58.0592	0.43065
DTXSID3049417	Maleimide	O=C1NC(=O)C=C1	541-59-3	C4H3NO2	97.0164	152	235	65	Active	4.57155	1.53644	110.872	34.3909
DTXSID8049254	1-Hexadecyl-3-methylimidazolium tetrafluoroborate	CCCCCCCCCCCCCCCCN1C=C[N+](C)=C1	244193-64-4	C20H39BF4N2	394.314	153	235	65	Active	3.33544	1.46705	80.8928	29.3125
DTXSID2032005	4-Hydroxyphenyl retinamide	CC(C=CC1=C(C)CCCC1(C)C)=CC=CC(C)=CC(=O)NC1=CC=C(O)C=C1	65646-68-6	C26H33NO2	391.251	151	235	64	Active	3.64594	1.03634	88.4232	10.8728
DTXSID4021341	4,4'-Thiobis(6-tert-butyl-m-cresol)	CC1=CC(O)=C(C=C1SC1=C(C)C=C(O)C(=C1)C(C)(C)C)C(C)(C)C	96-69-5	C22H30O2S	358.197	151	235	64	Active	3.61921	1.08952	87.7751	12.289
DTXSID1049229	1-Methyl-3-tetradecylimidazolium chloride	CCCCCCCCCCCCCCN1C=C[N+](C)=C1	171058-21-2	C18H35ClN2	314.249	150	235	64	Active	3.59181	1.65381	87.1105	45.0616
DTXSID5045881	Alexidine dihydrochloride	CCCCC(CC)CNC(=N)NC(=N)NCCCCCCNC(=N)NC(=N)NCC(CC)CCCC	1715-30-6	C26H58Cl2N10	580.422	150	235	64	Active	2.44376	0.806451	59.2673	6.40399
DTXSID9047918	1-Dodecyl-3-methylimidazolium chloride	CCCCCCCCCCCCN1C=C[N+](C)=C1	114569-84-5	C16H31ClN2	286.218	147	235	63	Active	4.72107	1.28803	114.498	19.4101
DTXSID5021463	Zinc diethyldithiocarbamate	CCN(CC)C(S)=S	14324-55-1	C10H20N2S4Zn	359.98	147	235	63	Active	4.42986	0.0408909	107.435	1.09873
DTXSID4045638	Suloctidil	CCCCCCCCNC(C)C(O)C1=CC=C(SC(C)C)C=C1	54767-75-8	C20H35NOS	337.244	149	235	63	Active	4.32132	1.11528	104.803	13.0401
DTXSID1057749	Clocapramine	NC(=O)C1(CCN(CCCN2C3=CC=CC=C3CCC3=C2C=C(Cl)C=C3)CC1)N1CCCCC1	47739-98-0	C28H37ClN4O	480.266	99	156	63	Active	3.86295	1.13281	93.6863	13.5772
DTXSID8040270	Dithianon	O=C1C2=C(SC(C#N)=C(S2)C#N)C(=O)C2=C1C=CC=C2	3347-22-6	C14H4N2O2S2	295.971	153	241	63	Active	3.48205	1.0708	84.4485	11.7706
DTXSID4026137	Fenticlor	OC1=CC=C(Cl)C=C1SC1=CC(Cl)=CC=C1O	97-24-5	C12H8Cl2O2S	285.962	147	235	63	Active	3.02939	1.26045	73.4704	18.216
DTXSID5049021	Penfluridol	OC1(CCN(CCCC(C2=CC=C(F)C=C2)C2=CC=C(F)C=C2)CC1)C1=CC=C(Cl)C(=C1)C(F)(F)F	26864-56-2	C28H27ClF5NO	523.17	148	235	63	Active	2.91399	0.925784	70.6716	8.42915
DTXSID5025998	Retinal	CC(C=CC=C(C)C=CC1=C(C)CCCC1(C)C)=CC=O	116-31-4	C20H28O	284.214	148	235	63	Active	2.88893	1.09777	70.0638	12.5247
DTXSID1049352	1,3-Didecyl-2-methylimidazolium chloride	CCCCCCCCCCN1C=C[N+](CCCCCCCCCC)=C1C	70862-65-6	C24H47ClN2	398.343	149	235	63	Active	1.45318	0.883232	35.2433	7.64244
DTXSID5033468	Domiphen bromide	CCCCCCCCCCCC[N+](C)(C)CCOC1=CC=CC=C1	538-71-6	C22H40BrNO	413.229	148	235	63	Active	1.23056	1.47611	29.8441	29.9304
DTXSID3048653	Dronedarone	CCCCN(CCCC)CCCOC1=CC=C(C=C1)C(=O)C1=C(CCCC)OC2=CC=C(NS(C)(=O)=O)C=C12	141626-36-0	C31H44N2O5S	556.297	145	235	62	Active	4.26264	0.92091	103.38	8.33509
DTXSID0045204	Sanguinarine	C[N+]1=CC2=C(C=CC3=C2OCO3)C2=C1C1=C(C=C2)C=C2OCOC2=C1	2447-54-3	C20H14NO4	332.092	145	235	62	Active	4.17289	0.40146	101.203	2.52035
DTXSID7024956	N,N'-Bis(1-methylpropyl)-1,4-benzenediamine	CCC(C)NC1=CC=C(NC(C)CC)C=C1	101-96-2	C14H24N2	220.194	146	235	62	Active	3.59411	0.811455	87.1662	6.47821
DTXSID3046792	Cinacalcet hydrochloride	CC(NCCCC1=CC=CC(=C1)C(F)(F)F)C1=C2C=CC=CC2=CC=C1	364782-34-3	C22H23ClF3N	393.147	146	235	62	Active	2.95291	0.998049	71.6156	9.95518
DTXSID3032751	1,3-Diiminobenz(f)isoindoline	N=C1NC(=N)C2=C1C=C1C=CC=CC1=C2	65558-69-2	C12H9N3	195.08	144	238	61	Active	4.4002	1.93284	106.716	85.6724
DTXSID2048905	Buprenorphine hydrochloride	[H]C12CC3=C4C(OC5C4(CCN1CC1CC1)C21CCC5(OC)C(C1)C(C)(O)C(C)(C)C)=C(O)C=C3	53152-21-9	C29H42ClNO4	503.28	143	235	61	Active	2.55572	1.27763	61.9828	18.9509
DTXSID5047950	Trihexyltetradecylphosphonium hexafluorophosphate	CCCCCCCCCCCCCCP(CCCCCC)(CCCCCC)CCCCCC	374683-44-0	C32H68F6P2	628.47	144	235	61	Active	2.50437	0.325366	60.7374	2.11527
DTXSID1021667	Tribromoacetaldehyde	BrC(Br)(Br)C=O	115-17-3	C2HBr3O	277.758	140	235	60	Active	5.59317	1.87114	135.648	74.3265
DTXSID0025076	1,8-Dihydroxy-4,5-dinitroanthraquinone	OC1=CC=C(C2=C1C(=O)C1=C(C2=O)C(=CC=C1O)[N+]([O-])=O)[N+]([O-])=O	81-55-0	C14H6N2O8	330.012	141	235	60	Active	3.77461	0.782295	91.5439	6.05753
DTXSID6025565	N-Methyl-p-aminophenol sulfate	CNC1=CC=C(O)C=C1	55-55-0	C14H20N2O6S	344.104	139	235	59	Active	4.22253	1.70671	102.407	50.8995
DTXSID1021114	Perhexiline maleate	C(C(C1CCCCC1)C1CCCCC1)C1CCCCN1	6724-53-4	C23H39NO4	393.288	138	235	59	Active	3.74378	1.26232	90.7962	18.2947
DTXSID1042570	Vanoxerine hydrochloride	FC1=CC=C(C=C1)C(OCCN1CCN(CCCC2=CC=CC=C2)CC1)C1=CC=C(F)C=C1	67469-78-7	C28H34Cl2F2N2O	522.202	139	235	59	Active	3.12504	0.97473	75.7901	9.43473
DTXSID5045889	Clofoctol	CC(C)(C)CC(C)(C)C1=CC=C(O)C(CC2=CC=C(Cl)C=C2Cl)=C1	37693-01-9	C21H26Cl2O	364.136	145	250	58	Active	4.15795	0.916042	100.841	8.24218
DTXSID6025696	1,4-Naphthalenediamine	NC1=CC=C(N)C2=CC=CC=C12	2243-61-0	C10H10N2	158.084	136	235	58	Active	3.77759	0.921751	91.6161	8.35125
DTXSID9046576	Carbocyanine	CCN1C(=CC=CC2=[N+](CC)C3=C(C=CC=C3)C=C2)C=CC2=C1C=CC=C2	605-91-4	C25H25IN2	480.106	136	235	58	Active	3.40487	0.63985	82.5767	4.36365
DTXSID3020120	Azelnidipine	CC(C)OC(=O)C1C(C2=CC(=CC=C2)[N+]([O-])=O)C(C(=O)OC2CN(C2)C(C2=CC=CC=C2)C2=CC=CC=C2)=C(N)N=C1C	123524-52-7	C33H34N4O6	582.248	136	235	58	Active	3.22737	1.11949	78.2718	13.1672
DTXSID9023835	Saquinavir mesylate	CC(C)(C)NC(=O)C1CC2CCCCC2CN1CC(O)C(CC1=CC=CC=C1)NC(=O)C(CC(N)=O)NC(=O)C1=CC=C2C=CC=CC2=N1	149845-06-7	C39H54N6O8S	766.372	136	235	58	Active	3.15141	1.19768	76.4296	15.7645
DTXSID4048698	Benzyldodecyldimethylammonium bromide	CCCCCCCCCCCC[N+](C)(C)CC1=CC=CC=C1	7281-04-1	C21H38BrN	383.219	135	235	57	Active	5.64252	1.58726	136.845	38.6595
DTXSID8047973	4,4'-Propane-2,2-diylbis(2,6-dimethylphenol)	CC1=CC(=CC(C)=C1O)C(C)(C)C1=CC(C)=C(O)C(C)=C1	5613-46-7	C19H24O2	284.178	133	235	57	Active	3.81004	0.619952	92.4031	4.16823
DTXSID3047893	4,4'-Octahydro-1H-4,7-methanoindene-5,5-diyldiphenol	OC1=CC=C(C=C1)C1(CC2CC1C1CCCC21)C1=CC=C(O)C=C1	1943-97-1	C22H24O2	320.178	133	235	57	Active	3.67958	-1.62077	89.2391	0.0239458
DTXSID5023110	Gossypol	CC(C)C1=C(O)C(O)=C(C=O)C2=C(O)C(=C(C)C=C12)C1=C(O)C2=C(C=O)C(O)=C(O)C(C(C)C)=C2C=C1C	303-45-7	C30H30O8	518.194	133	235	57	Active	3.18987	0.721307	77.3623	5.2639
DTXSID4042090	Lauryldiethanolamine	CCCCCCCCCCCCN(CCO)CCO	1541-67-9	C16H35NO2	273.267	136	238	57	Active	2.81904	1.55734	68.369	36.086
DTXSID9030707	alpha-Solanine	CC1C2CCC(C)CN2C2CC3C4CC=C5CC(CCC5(C)C4CCC3(C)C12)OC1OC(CO)C(O)C(OC2OC(CO)C(O)C(O)C2O)C1OC1OC(C)C(O)C(O)C1O	20562-02-1	C45H73NO15	867.498	134	235	57	Active	1.57691	1.53795	38.2442	34.5104
DTXSID4042462	Tetraiodoethene	IC(I)=C(I)I	513-92-8	C2I4	531.618	133	238	56	Active	5.03112	1.65474	122.017	45.159
DTXSID2020345	Copper dimethyldithiocarbamate	CN(C)C(S)=S	137-29-1	C6H12CuN2S4	302.918	131	235	56	Active	4.18341	-0.181159	101.458	0.658933
DTXSID8044204	Mibefradil dihydrochloride	COCC(=O)OC1(CCN(C)CCCC2=NC3=CC=CC=C3N2)CCC2=C(C=CC(F)=C2)C1C(C)C	116666-63-8	C29H40Cl2FN3O3	567.243	132	235	56	Active	3.8659	1.1506	93.7579	14.145
DTXSID0048684	Cloflucarban	FC(F)(F)C1=C(Cl)C=CC(NC(=O)NC2=CC=C(Cl)C=C2)=C1	369-77-7	C14H9Cl2F3N2O	348.004	132	235	56	Active	3.80328	0.878117	92.2392	7.55296
DTXSID3041617	Barban	ClCC#CCOC(=O)NC1=CC=CC(Cl)=C1	101-27-9	C11H9Cl2NO2	257.001	134	240	56	Active	3.45324	1.25912	83.7498	18.1602
DTXSID7024457	9-Aminoacridine, monohydrochloride, monohydrate	NC1=C2C=CC=CC2=NC2=CC=CC=C12	52417-22-8	C13H13ClN2O	248.072	132	235	56	Active	2.42268	1.61276	58.7561	40.9974
DTXSID9044322	Dodecylamine hydrochloride	CCCCCCCCCCCCN	929-73-7	C12H28ClN	221.191	134	238	56	Active	1.84499	1.40791	44.7457	25.5804
DTXSID5020239	Candesartan cilexetil	CCOC1=NC2=CC=CC(C(=O)OC(C)OC(=O)OC3CCCCC3)=C2N1CC1=CC=C(C=C1)C1=C(C=CC=C1)C1=NN=NN1	145040-37-5	C33H34N6O6	610.254	136	241	56	Active	1.64628	1.01301	39.9265	10.3041
DTXSID5020946	5-Nitro-2-furanmethanediol diacetate	CC(=O)OC(OC(C)=O)C1=CC=C(O1)[N+]([O-])=O	92-55-7	C9H9NO7	243.038	130	235	55	Active	5.77336	1.87764	140.019	75.446
DTXSID5041851	Dichlofluanid	CN(C)S(=O)(=O)N(SC(F)(Cl)Cl)C1=CC=CC=C1	1085-98-9	C9H11Cl2FN2O2S2	331.962	132	238	55	Active	3.75349	1.10265	91.0318	12.6664
DTXSID9025114	6PPD	CC(C)CC(C)NC1=CC=C(NC2=CC=CC=C2)C=C1	793-24-8	C18H24N2	268.194	129	235	55	Active	3.49329	1.52129	84.7212	33.2118
DTXSID5020312	Israpafant	CC(C)CC1=CC=C(CCC2=CC3=C(S2)N2C(C)=NN=C2C(C)N=C3C2=C(Cl)C=CC=C2)C=C1	117279-73-9	C28H29ClN4S	488.18	129	235	55	Active	3.47404	1.1226	84.2542	13.2616
DTXSID3024499	4-Aminophenol	NC1=CC=C(O)C=C1	123-30-8	C6H7NO	109.053	129	235	55	Active	2.78007	1.42536	67.4238	26.6294
DTXSID7046386	Cyclovalone	COC1=CC(C=C2CCCC(=CC3=CC=C(O)C(OC)=C3)C2=O)=CC=C1O	579-23-7	C22H22O5	366.147	127	235	54	Active	4.91846	0.85052	119.285	7.08794
DTXSID0021462	Zinc dibutyldithiocarbamate	CCCCN(CCCC)C(S)=S	136-23-2	C18H36N2S4Zn	472.105	128	235	54	Active	4.65824	0.864093	112.974	7.31296
DTXSID1047819	Mefloquine hydrochloride	OC(C1CCCCN1)C1=C2C=CC=C(C2=NC(=C1)C(F)(F)F)C(F)(F)F	51773-92-3	C17H17ClF6N2O	414.093	127	235	54	Active	4.13543	1.00411	100.295	10.095
DTXSID7040990	Carbonyl cyanide chlorophenylhydrazone	ClC1=CC(=CC=C1)N=NC(C#N)C#N	555-60-2	C9H5ClN4	204.02	128	238	54	Active	3.99932	-0.0435902	96.9937	0.904503
DTXSID7045152	Fluspirilene	FC1=CC=C(C=C1)C(CCCN1CCC2(CC1)N(CNC2=O)C1=CC=CC=C1)C1=CC=C(F)C=C1	1841-19-6	C29H31F2N3O	475.244	127	235	54	Active	3.83524	1.27009	93.0143	18.6247
DTXSID9047885	Nonylparaben	CCCCCCCCCOC(=O)C1=CC=C(O)C=C1	38713-56-3	C16H24O3	264.173	127	235	54	Active	3.33166	0.737795	80.8011	5.46758
DTXSID4021680	1,1,3-Trichloropropanone	ClCC(=O)C(Cl)Cl	921-03-9	C3H3Cl3O	159.925	126	235	54	Active	2.94217	1.3695	71.3552	23.4151
DTXSID7048798	Minopafant	CCCCCCCCCCCCCCCCCCNC(=O)OC1CCN(CC1)C(=O)OCC(COC(=O)N(CC1=CC=CC=[N+]1CC)C(=O)C1=C(OC)C=CC=C1)OC	128420-61-1	C46H73ClN4O9	860.507	126	235	54	Active	2.36943	1.01797	57.4646	10.4225
DTXSID7041411	2-Chloro-N-(2-methyl-4-bromophenyl)acetamide	CC1=CC(Br)=CC=C1NC(=O)CCl	96686-51-0	C9H9BrClNO	260.956	127	238	53	Active	3.83114	1.05094	92.9148	11.2446
DTXSID2033736	Nelfinavir mesylate	CC1=C(O)C=CC=C1C(=O)NC(CSC1=CC=CC=C1)C(O)CN1CC2CCCCC2CC1C(=O)NC(C)(C)C	159989-65-8	C33H51N3O8S2	681.312	125	235	53	Active	3.82425	1.01585	92.7479	10.3718
DTXSID3047895	Menthyl anthranilate	CC(C)C1CCC(C)CC1OC(=O)C1=C(N)C=CC=C1	134-09-8	C17H25NO2	275.189	125	235	53	Active	2.81428	1.01279	68.2534	10.2988
DTXSID8021270	Sodium bithionolate	OC1=C(Cl)C=C(Cl)C=C1SC1=C(O)C(Cl)=CC(Cl)=C1	6385-58-6	C12H4Cl4Na2O2S	397.848	124	235	53	Active	2.31563	1.30471	56.1598	20.1702
DTXSID8049250	1-Methyl-3-octadecylimidazolium hexafluorophosphate	CCCCCCCCCCCCCCCCCCN1C=C[N+](C)=C1	219947-96-3	C22H43F6N2P	480.307	124	235	53	Active	2.1829	1.38323	52.9408	24.1676
DTXSID2046591	3,3'-Diethylthiacarbocyanine iodide	CCN1C(SC2=CC=CC=C12)=CC=CC1=[N+](CC)C2=CC=CC=C2S1	905-97-5	C21H21IN2S2	492.019	124	235	53	Active	2.02386	0.370063	49.0837	2.34457
DTXSID3049205	1-Butyl-4-methylpyridinium chloride	CCCC[N+]1=CC=C(C)C=C1	112400-86-9	C10H16ClN	185.097	124	235	53	Active	1.3763	0.397865	33.3788	2.49957
DTXSID1041897	Dipyrithione	[O-][N+]1=C(SSC2=[N+]([O-])C=CC=C2)C=CC=C1	3696-28-4	C10H8N2O2S2	252.003	123	235	52	Active	5.01644	-1.08027	121.661	0.0831246
DTXSID6046507	Triparanol	CCN(CC)CCOC1=CC=C(C=C1)C(O)(CC1=CC=C(Cl)C=C1)C1=CC=C(C)C=C1	78-41-1	C27H32ClNO2	437.212	123	235	52	Active	4.67725	1.04587	113.435	11.114
DTXSID5037028	Hexadecyltrimethylammonium bromide	CCCCCCCCCCCCCCCC[N+](C)(C)C	57-09-0	C19H42BrN	363.25	227	440	52	Active	4.0182	1.49624	97.4516	31.35
DTXSID2033281	Cadmium acetate dihydrate	CC(O)=O	5743-04-4	C4H10CdO6	267.951	122	235	52	Active	3.9473	0.720829	95.7322	5.2581
DTXSID0047797	Idarubicin hydrochloride	CC1OC(CC(N)C1O)OC1CC(O)(CC2=C(O)C3=C(C(O)=C12)C(=O)C1=CC=CC=C1C3=O)C(C)=O	57852-57-0	C26H28ClNO9	533.145	122	235	52	Active	3.89367	0.573142	94.4313	3.74233
DTXSID5023794	Oxymetholone	CC1(O)CCC2C3CCC4CC(=O)C(CC4(C)C3CCC12C)C=O	434-07-1	C21H32O3	332.235	129	247	52	Active	1.70722	0.907695	41.4043	8.08528
DTXSID8025757	Nitrogen mustard hydrochloride	CN(CCCl)CCCl	55-86-7	C5H12Cl3N	191.004	119	235	51	Active	3.43903	1.67287	83.4052	47.0832
DTXSID5039721	Polyoxyethylene (9) lauryl ether	CCCCCCCCCCCCOCCOCCOCCOCCOCCOCCOCCOCCOCCO	3055-99-0	C30H62O10	582.434	120	235	51	Active	2.43994	0.992962	59.1747	9.83925
DTXSID1021243	Rhodamine 6G	CCNC1=CC2=[O+]C3=C(C=C(C)C(NCC)=C3)C(=C2C=C1C)C1=C(C=CC=C1)C(=O)OCC	989-38-8	C28H31ClN2O3	478.202	224	443	51	Active	2.30345	-0.550146	55.8646	0.281744
DTXSID6048967	Sertindole	FC1=CC=C(C=C1)N1C=C(C2CCN(CCN3CCNC3=O)CC2)C2=C1C=CC(Cl)=C2	106516-24-9	C24H26ClFN4O	440.178	119	235	51	Active	1.96227	1.01361	47.59	10.3183
DTXSID5033757	Nitazoxanide	CC(=O)OC1=C(C=CC=C1)C(=O)NC1=NC=C(S1)[N+]([O-])=O	55981-09-4	C12H9N3O5S	307.026	120	235	51	Active	1.72896	1.25752	41.9317	18.0936
DTXSID5038888	Basic Blue 7	CCNC1=CC=C(C(C2=CC=C(C=C2)N(CC)CC)=C2C=CC(C=C2)=[N+](CC)CC)C2=C1C=CC=C2	2390-60-5	C33H40ClN3	513.291	229	448	51	Active	1.63284	-0.102218	39.6004	0.790281
DTXSID8021191	Proflavin hydrochloride	NC1=CC2=NC3=CC(N)=CC=C3C=C2C=C1	952-23-8	C13H12ClN3	245.072	126	250	50	Active	5.70557	1.55061	138.374	35.5313
DTXSID7048619	Temoporfin	OC1=CC=CC(=C1)C1=C2\CCC(=N2)\C(=C2/N\C(\C=C2)=C(/C2=N/C(/C=C2)=C(\C2=CC=C\1N2)C1=CC(O)=CC=C1)C1=CC(O)=CC=C1)\C1=CC(O)=CC=C1	122341-38-2	C44H32N4O4	680.242	117	235	50	Active	3.96829	1.21359	96.2411	16.3526
DTXSID3026190	2,2',4'-Trichloroacetophenone	ClCC(=O)C1=C(Cl)C=C(Cl)C=C1	4252-78-2	C8H5Cl3O	221.941	117	235	50	Active	3.84143	1.55653	93.1645	36.0188
DTXSID3025045	Diethylene glycol diacrylate	C=CC(=O)OCCOCCOC(=O)C=C	4074-88-8	C10H14O5	214.084	117	235	50	Active	3.69885	1.54001	89.7065	34.6745
DTXSID4047963	Bisphenol Z	OC1=CC=C(C=C1)C1(CCCCC1)C1=CC=C(O)C=C1	843-55-0	C18H20O2	268.146	118	238	50	Active	3.59728	-0.744571	87.2431	0.180065
DTXSID5020653	Gentian Violet	CN(C)C1=CC=C(C=C1)C(C1=CC=C(C=C1)N(C)C)=C1C=CC(C=C1)=[N+](C)C	548-62-9	C25H30ClN3	407.213	493	982	50	Active	3.42749	1.45802	83.1252	28.7091
DTXSID4020870	2,2'-Methylenebis(4-methyl-6-tert-butylphenol)	CC1=CC(CC2=CC(C)=CC(=C2O)C(C)(C)C)=C(O)C(=C1)C(C)(C)C	119-47-1	C23H32O2	340.24	220	439	50	Active	3.21355	1.34958	77.9367	22.3655
DTXSID5047112	Didodecyldimethylammonium bromide	CCCCCCCCCCCC[N+](C)(C)CCCCCCCCCCCC	3282-73-3	C26H56BrN	461.36	201	401	50	Active	2.75195	1.90246	66.7418	79.8834
DTXSID1026902	N,N,N-Trimethyloctadecan-1-aminium chloride	CCCCCCCCCCCCCCCCCC[N+](C)(C)C	112-03-8	C21H46ClN	347.332	310	623	50	Active	2.09011	1.64665	50.6905	44.3251
DTXSID1046429	Lacidipine	CCOC(=O)C1C(C2=CC=CC=C2C=CC(=O)OC(C)(C)C)C(C(=O)OCC)=C(C)N=C1C	103890-78-4	C26H33NO6	455.231	117	235	50	Active	1.75165	1.24072	42.4819	17.4069
DTXSID8025591	N-Methyldiethanolamine	CN(CCO)CCO	105-59-9	C5H13NO2	119.095	0	235	0	Inactive	1.77016	2.5	42.9309	316.228
DTXSID9047201	4-Formyl-2-methoxyphenyl isobutyrate	COC1=C(OC(=O)C(C)C)C=CC(C=O)=C1	20665-85-4	C12H14O4	222.089	2	403	0	Inactive	1.47335	1.968	35.7325	92.8965
DTXSID3021772	1,8-Diamino-p-menthane	CC(C)(N)C1CCC(C)(N)CC1	80-52-4	C10H22N2	170.178	1	235	0	Inactive	1.44493	2.45424	35.0432	284.605
DTXSID3052309	3-Chloropyridine	ClC1=CC=CN=C1	626-60-8	C5H4ClN	113.003	1	278	0	Inactive	1.41222	1.79316	34.25	62.1094
DTXSID4020878	2-Methylnaphthalene	CC1=CC2=CC=CC=C2C=C1	91-57-6	C11H10	142.078	0	235	0	Inactive	1.30973	1.66799	31.7642	46.5575
DTXSID6026325	4'-Methoxyacetanilide	COC1=CC=C(NC(C)=O)C=C1	51-66-1	C9H11NO2	165.079	1	235	0	Inactive	1.29441	2.34572	31.3927	221.676
DTXSID4051580	6-Methyl-3-hydroxypyridine	CC1=NC=C(O)C=C1	1121-78-4	C6H7NO	109.053	1	279	0	Inactive	1.28775	1.96407	31.2312	92.0601
DTXSID4049246	1-Methyl-3-propylimidazolium hexafluorophosphate	CCCN1C=C[N+](C)=C1	216300-12-8	C7H13F6N2P	270.072	1	235	0	Inactive	1.26461	1.6973	30.67	49.8079
DTXSID7022093	2,5-Dimethylfuran	CC1=CC=C(C)O1	625-86-5	C6H8O	96.0575	2	404	0	Inactive	1.22125	1.90677	29.6185	80.6807
DTXSID2048379	Ropivacaine hydrochloride	CCCN1CCCCC1C(=O)NC1=C(C)C=CC=C1C	98717-15-8	C17H27ClN2O	310.181	1	235	0	Inactive	1.05199	-0.715843	25.5135	0.192379
DTXSID8034087	Tyramine hydrochloride	NCCC1=CC=C(O)C=C1	60-19-5	C8H12ClNO	173.061	1	235	0	Inactive	0.93382	1.53988	22.6475	34.6637
DTXSID6025640	3-Methyl-2-nitrobenzoic acid	CC1=CC=CC(C(O)=O)=C1[N+]([O-])=O	5437-38-7	C8H7NO4	181.038	0	235	0	Inactive	0.904797	1.9149	21.9436	82.2057
DTXSID5021253	Sodium saccharin	O=C1NS(=O)(=O)C2=C1C=CC=C2	128-44-9	C7H4NNaO3S	204.981	1	235	0	Inactive	0.876709	1.71424	21.2624	51.7898
DTXSID6049432	Quinoxaline	C1=CC2=C(C=C1)N=CC=N2	91-19-0	C8H6N2	130.053	1	235	0	Inactive	0.867105	-1.5301	21.0295	0.0295056
DTXSID6048830	Fenclofenac	OC(=O)CC1=CC=CC=C1OC1=CC=C(Cl)C=C1Cl	34645-84-6	C14H10Cl2O3	296.001	0	235	0	Inactive	0.866189	1.62573	21.0073	42.2403
DTXSID4049240	6-Chlorohexan-1-ol	OCCCCCCCl	2009-83-8	C6H13ClO	136.065	1	235	0	Inactive	0.866121	1.84233	21.0056	69.5553
DTXSID7021657	1,4-Diacetylbenzene	CC(=O)C1=CC=C(C=C1)C(C)=O	1009-61-6	C10H10O2	162.068	1	235	0	Inactive	0.862615	1.74169	20.9206	55.1686
DTXSID8041793	Clopidol	CC1=NC(C)=C(Cl)C(O)=C1Cl	2971-90-6	C7H7Cl2NO	190.99	0	235	0	Inactive	0.847128	-2.97164	20.545	0.00106749
DTXSID5041437	2-Methyl-2-nitro-1,3-propanediol	CC(CO)(CO)[N+]([O-])=O	77-49-6	C4H9NO4	135.053	2	405	0	Inactive	0.845093	-0.161082	20.4957	0.69011
DTXSID6026167	3-Methylbenzonitrile	CC1=CC(=CC=C1)C#N	620-22-4	C8H7N	117.058	1	235	0	Inactive	0.840716	1.59142	20.3895	39.0323
DTXSID5027227	1,4-Hexadiene	CC=CCC=C	592-45-0	C6H10	82.0782	1	235	0	Inactive	0.833521	1.48216	20.215	30.3498
DTXSID9049241	1-Butylpyridinium tetrafluoroborate	CCCC[N+]1=CC=CC=C1	203389-28-0	C9H14BF4N	223.116	1	235	0	Inactive	0.829114	1.27966	20.1081	19.0399
DTXSID7027467	2,3,5,6-Tetrachloropyridine	ClC1=CC(Cl)=C(Cl)N=C1Cl	2402-79-1	C5HCl4N	214.886	1	235	0	Inactive	0.81453	-0.586931	19.7544	0.258862
DTXSID2026238	Trimethylamine	CN(C)C	75-50-3	C3H9N	59.0735	2	430	0	Inactive	0.784807	-1.55837	19.0336	0.027646
DTXSID0049363	1-Butyl-3-methylpyridinium trifluoromethanesulfonate	CCCC[N+]1=CC=CC(C)=C1	857841-32-8	C11H16F3NO3S	299.08	1	235	0	Inactive	0.756373	1.48053	18.344	30.2364
DTXSID3049255	1-Chlorononane	CCCCCCCCCCl	2473-01-0	C9H19Cl	162.118	1	235	0	Inactive	0.754117	1.46387	18.2892	29.0985
DTXSID0020527	Dinitrosopiperazine	O=NN1CCN(CC1)N=O	140-79-4	C4H8N4O2	144.065	1	235	0	Inactive	0.744636	1.49798	18.0593	31.4758
DTXSID1045536	Disopyramide	CC(C)N(CCC(C(N)=O)(C1=CC=CC=C1)C1=CC=CC=N1)C(C)C	3737-09-5	C21H29N3O	339.231	0	235	0	Inactive	0.73275	-2.83857	17.771	0.0014502
DTXSID5052884	1,2,3-Hexanetriol	CCCC(O)C(O)CO	90325-47-6	C6H14O3	134.094	1	277	0	Inactive	0.723373	1.6222	17.5436	41.8982
DTXSID9020245	2-Phenylhydrazinecarboxamide	NC(=O)NNC1=CC=CC=C1	103-03-7	C7H9N3O	151.075	0	235	0	Inactive	0.691953	1.55485	16.7816	35.8798
DTXSID8020173	bis(Chloromethyl) ether	ClCOCCl	542-88-1	C2H4Cl2O	113.964	1	235	0	Inactive	0.646506	0.762244	15.6794	5.78421
DTXSID0027804	2-Amino-2-methylpropionitrile	CC(C)(N)C#N	19355-69-2	C4H8N2	84.0687	1	235	0	Inactive	0.630482	1.58686	15.2908	38.6246
DTXSID6026905	2-(2-Ethoxyethoxy)ethyl acetate	CCOCCOCCOC(C)=O	112-15-2	C8H16O4	176.105	0	235	0	Inactive	0.608307	-2.84165	14.753	0.00143997
DTXSID3049384	1-Butyl-1-methylpiperidinium trifluoromethanesulfonate	CCCC[N+]1(C)CCCCC1	1357500-93-6	C11H22F3NO3S	305.127	1	235	0	Inactive	0.585521	1.37332	14.2004	23.6222
DTXSID4026711	1,4-Diethylbenzene	CCC1=CC=C(CC)C=C1	105-05-5	C10H14	134.11	0	235	0	Inactive	0.576367	-3.08028	13.9784	0.00083123
DTXSID5046275	Sulfasuccinamide	NS(=O)(=O)C1=CC=C(NC(=O)CCC(O)=O)C=C1	3563-14-2	C10H12N2O5S	272.047	0	235	0	Inactive	0.575292	1.05627	13.9523	11.3832
DTXSID2045444	Articaine hydrochloride	CCCNC(C)C(=O)NC1=C(SC=C1C)C(=O)OC	23964-57-0	C13H21ClN2O3S	320.096	1	235	0	Inactive	0.55088	-2.60592	13.3602	0.00247791
DTXSID5047902	2-Hydroxyethylammonium formate	NCCO	53226-35-0	C3H9NO3	107.058	0	235	0	Inactive	0.546748	1.41377	13.26	25.928
DTXSID5025574	4-Methylbenzyl alcohol	CC1=CC=C(CO)C=C1	589-18-4	C8H10O	122.073	1	235	0	Inactive	0.531328	-0.180394	12.8861	0.660094
DTXSID1041396	2-Butanethiol	CCC(C)S	513-53-1	C4H10S	90.0503	1	398	0	Inactive	0.527867	-0.470403	12.8021	0.33853
DTXSID6033401	Dibenzoyl-L-tartaric acid	OC(=O)C(OC(=O)C1=CC=CC=C1)C(OC(=O)C1=CC=CC=C1)C(O)=O	2743-38-6	C18H14O8	358.069	0	235	0	Inactive	0.526283	1.41079	12.7637	25.7507
DTXSID7021287	Succinic anhydride	O=C1CCC(=O)O1	108-30-5	C4H4O3	100.016	1	235	0	Inactive	0.526212	1.63419	12.762	43.0717
DTXSID5046229	Diamfenetide	CC(=O)NC1=CC=C(OCCOCCOC2=CC=C(NC(C)=O)C=C2)C=C1	36141-82-9	C20H24N2O5	372.169	1	235	0	Inactive	0.505627	0.837362	12.2627	6.87641
DTXSID3025542	Methacrylic acid	CC(=C)C(O)=O	79-41-4	C4H6O2	86.0368	0	235	0	Inactive	0.465806	-2.32223	11.297	0.00476182
DTXSID9034070	Trichloroacetyl chloride	ClC(=O)C(Cl)(Cl)Cl	76-02-8	C2Cl4O	179.87	1	235	0	Inactive	0.422358	-3.99965	10.2433	0.000100081
DTXSID2021608	3-Hexanone	CCCC(=O)CC	589-38-8	C6H12O	100.089	1	235	0	Inactive	0.404234	0.329332	9.8037	2.13467
DTXSID1021902	1,3-Dibromopropane	BrCCCBr	109-64-8	C3H6Br2	199.884	1	235	0	Inactive	0.344057	-2.62452	8.34425	0.00237401
DTXSID8031497	Isopropyl methanesulfonate	CC(C)OS(C)(=O)=O	926-06-7	C4H10O3S	138.035	0	235	0	Inactive	0.320294	1.39324	7.76795	24.7309
DTXSID8029733	(1S,2R,5S)-(+)-Menthol	CC(C)C1CCC(C)CC1O	15356-60-2	C10H20O	156.151	0	235	0	Inactive	0.291967	-3.00302	7.08094	0.000993077
DTXSID3020596	Ethylbenzene	CCC1=CC=CC=C1	100-41-4	C8H10	106.078	1	235	0	Inactive	0.27564	-2.64828	6.68496	0.00224762
DTXSID9025245	1,2-Epoxyhexadecane	CCCCCCCCCCCCCCC1CO1	7320-37-8	C16H32O	240.245	1	235	0	Inactive	0.253694	-2.48882	6.15271	0.00324478
DTXSID0029187	2,6-Dimethylnaphthalene	CC1=CC2=C(C=C1)C=C(C)C=C2	581-42-0	C12H12	156.094	1	242	0	Inactive	0.144059	-3.97632	3.4938	0.000105604
DTXSID8026060	Sulfacetamide	CC(=O)NS(=O)(=O)C1=CC=C(N)C=C1	144-80-9	C8H10N2O3S	214.041	1	408	0	Inactive	0.143514	-3.69569	3.48058	0.000201517
DTXSID1052298	4-Nitrobenzyl alcohol	OCC1=CC=C(C=C1)[N+]([O-])=O	619-73-8	C7H7NO3	153.043	1	278	0	Inactive	0.097214	-2.65149	2.35769	0.00223104
DTXSID8047848	Rasagiline mesylate	C#CCNC1CCC2=CC=CC=C12	161735-79-1	C13H17NO3S	267.093	0	235	0	Inactive	0.0919801	-4.15194	2.23075	7.04793e-05
DTXSID7045526	Meropenem	CC(O)C1C2C(C)C(SC3CNC(C3)C(=O)N(C)C)=C(N2C1=O)C(O)=O	96036-03-2	C17H25N3O5S	383.151	1	235	0	Inactive	0.0804361	-3.14109	1.95078	0.000722623
DTXSID9026899	3,3'-Thiodipropionitrile	N#CCCSCCC#N	111-97-7	C6H8N2S	140.041	2	235	1	Inactive	1.35256	1.93786	32.803	86.6685
DTXSID2021319	Tetrachloroethylene	ClC(Cl)=C(Cl)Cl	127-18-4	C2Cl4	163.875	2	235	1	Inactive	1.27541	1.67277	30.9318	47.0723
DTXSID1020437	1,1-Dichloroethane	CC(Cl)Cl	75-34-3	C2H4Cl2	97.969	3	235	1	Inactive	1.26005	1.52916	30.5595	33.819
DTXSID1057799	Epicainide	CCN1CCCC1CNC(=O)C(O)(C1=CC=CC=C1)C1=CC=CC=C1	66304-03-8	C21H26N2O2	338.199	1	156	1	Inactive	1.15834	1.67302	28.0928	47.1003
DTXSID6025305	Ethyl 3-hydroxybutyrate	CCOC(=O)CC(C)O	5405-41-4	C6H12O3	132.079	4	281	1	Inactive	1.14108	1.60913	27.6741	40.6562
DTXSID6024880	Cyclohexene oxide	C1CCC2OC2C1	286-20-4	C6H10O	98.0732	2	235	1	Inactive	1.13219	0.713337	27.4585	5.16818
DTXSID9057711	Iobenzamic acid	NC1=C(I)C(C(=O)N(CCC(O)=O)C2=CC=CC=C2)=C(I)C=C1I	3115-05-7	C16H13I3N2O3	661.806	2	156	1	Inactive	1.11934	1.68349	27.1468	48.2488
DTXSID0052839	Metribuzin-DA	CSC1=NN=C(C(=O)N1)C(C)(C)C	35045-02-4	C8H13N3OS	199.078	3	278	1	Inactive	1.01088	-1.80322	24.5165	0.0157317
DTXSID0047163	6-Acetyl-1,2,3,4-tetrahydronaphthalene	CC(=O)C1=CC2=C(CCCC2)C=C1	774-55-0	C12H14O	174.104	6	403	1	Inactive	1.00491	1.8157	24.3717	65.4183
DTXSID3042269	Phenkapton	CCOP(=S)(OCC)SCSC1=C(Cl)C=CC(Cl)=C1	2275-14-1	C11H15Cl2O2PS3	375.935	5	398	1	Inactive	0.999847	1.74337	24.2488	55.3824
DTXSID5021671	2,2,2-Trichloroacetamide	NC(=O)C(Cl)(Cl)Cl	594-65-0	C2H2Cl3NO	160.92	2	235	1	Inactive	0.966948	1.34366	23.4509	22.0627
DTXSID7026499	4,4'-Oxybis(benzenesulfohydrazide)	NNS(=O)(=O)C1=CC=C(OC2=CC=C(C=C2)S(=O)(=O)NN)C=C1	80-51-3	C12H14N4O5S2	358.041	5	409	1	Inactive	0.918235	-1.25008	22.2695	0.0562242
DTXSID6051564	2-Bromopyridine	BrC1=CC=CC=N1	109-04-6	C5H4BrN	156.953	4	281	1	Inactive	0.896854	-0.875768	21.751	0.133117
DTXSID6027185	Hexamethylcyclotrisiloxane	C[Si]1(C)O[Si](C)(C)O[Si](C)(C)O1	541-05-9	C6H18O3Si3	222.056	3	401	1	Inactive	0.878337	1.80186	21.3019	63.366
DTXSID5027300	4-Methylthiazole	CC1=CSC=N1	693-95-8	C4H5NS	99.0143	2	235	1	Inactive	0.815216	-0.663026	19.7711	0.217257
DTXSID4025240	1,2-Epoxy-3-butene	C=CC1CO1	930-22-3	C4H6O	70.0419	2	235	1	Inactive	0.801538	1.73812	19.4393	54.7169
DTXSID1033371	Cyclopentanol	OC1CCCC1	96-41-3	C5H10O	86.0732	4	429	1	Inactive	0.773098	0.322524	18.7496	2.10148
DTXSID9026714	2-Methyl-1-pentanol	CCCC(C)CO	105-30-6	C6H14O	102.104	2	235	1	Inactive	0.751256	-1.26736	18.2199	0.0540305
DTXSID2052281	1,7-Dimethylxanthine	CN1C=NC2=C1C(=O)N(C)C(=O)N2	611-59-6	C7H8N4O2	180.065	3	282	1	Inactive	0.745874	-3.00279	18.0893	0.000993597
DTXSID8021775	3-Methylindole	CC1=CNC2=C1C=CC=C2	83-34-1	C9H9N	131.073	2	235	1	Inactive	0.734407	0.710554	17.8112	5.13516
DTXSID3026691	Triacetin	CC(=O)OCC(COC(C)=O)OC(C)=O	102-76-1	C9H14O6	218.079	5	853	1	Inactive	0.713483	1.61895	17.3038	41.5866
DTXSID1021665	Tetradecanal	CCCCCCCCCCCCCC=O	124-25-4	C14H28O	212.214	3	235	1	Inactive	0.658643	0.249187	15.9738	1.77495
DTXSID5029184	Sodium sulfanilate	NC1=CC=C(C=C1)S(O)(=O)=O	515-74-2	C6H6NNaO3S	194.997	2	235	1	Inactive	0.634035	1.67915	15.377	47.7694
DTXSID3029108	Tetramethylammonium hydroxide	C[N+](C)(C)C	75-59-2	C4H13NO	91.0997	3	235	1	Inactive	0.630809	1.39053	15.2987	24.5772
DTXSID9047124	Heptyl acetate	CCCCCCCOC(C)=O	112-06-1	C9H18O2	158.131	5	400	1	Inactive	0.618338	-3.64363	14.9963	0.00022718
DTXSID0040703	4-tert-Butylbenzoic acid	CC(C)(C)C1=CC=C(C=C1)C(O)=O	98-73-7	C11H14O2	178.099	4	403	1	Inactive	0.612536	0.87631	14.8556	7.52159
DTXSID2020977	Nitromethane	C[N+]([O-])=O	75-52-5	CH3NO2	61.0164	4	400	1	Inactive	0.597422	1.25053	14.489	17.8044
DTXSID2021943	2-Undecanone	CCCCCCCCCC(C)=O	112-12-9	C11H22O	170.167	4	426	1	Inactive	0.570186	-0.0913742	13.8284	0.810263
DTXSID7021576	1,1-Dichloropropanone	CC(=O)C(Cl)Cl	513-88-2	C3H4Cl2O	125.964	3	235	1	Inactive	0.546957	-0.662614	13.2651	0.217463
DTXSID8057724	Tolycaine	CCN(CC)CC(=O)NC1=C(C)C=CC=C1C(=O)OC	3686-58-6	C15H22N2O3	278.163	1	156	1	Inactive	0.517173	-3.24825	12.5428	0.000564612
DTXSID3045695	Capobenic acid	COC1=CC(=CC(OC)=C1OC)C(=O)NCCCCCC(O)=O	21434-91-3	C16H23NO6	325.153	2	235	1	Inactive	0.515763	-0.381663	12.5086	0.415276
DTXSID9023386	Novobiocin sodium	COC1C(OC(N)=O)C(O)C(OC2=C(C)C3=C(C=C2)C(O)C(=NC(=O)C2=CC=C(O)C(CC=C(C)C)=C2)C(=O)O3)OC1(C)C	1476-53-5	C31H35N2NaO11	634.214	2	235	1	Inactive	0.455072	0.136095	11.0367	1.36803
DTXSID8021305	(R)-Tegafur	FC1=CN(C2CCCO2)C(=O)NC1=O	37076-68-9	C8H9FN2O3	200.06	3	398	1	Inactive	0.414159	-3.20324	10.0444	0.000626269
DTXSID1027974	4-tert-Butylcyclohexyl acetate	CC(=O)OC1CCC(CC1)C(C)(C)C	32210-23-4	C12H22O2	198.162	2	235	1	Inactive	0.355296	-0.257679	8.61683	0.552485
DTXSID7027174	1,2,3,4-Tetrahydronaphthalen-1-ol	OC1CCCC2=C1C=CC=C2	529-33-9	C10H12O	148.089	2	235	1	Inactive	0.285471	-2.46443	6.92338	0.00343217
DTXSID6048204	4-Butylcyclohexanol	CCCCC1CCC(O)CC1	70568-60-4	C10H20O	156.151	5	427	1	Inactive	0.253008	-1.13983	6.13607	0.072472
DTXSID6021296	Suxibuzone	CCCCC1(COC(=O)CCC(O)=O)C(=O)N(N(C1=O)C1=CC=CC=C1)C1=CC=CC=C1	27470-51-5	C24H26N2O6	438.179	4	401	1	Inactive	0.251696	-1.09026	6.10427	0.0812343
DTXSID1048207	Diphenyl phosphate	OP(=O)(OC1=CC=CC=C1)OC1=CC=CC=C1	838-85-7	C12H11O4P	250.039	3	427	1	Inactive	0.244853	-3.99477	5.93831	0.00010121
DTXSID4047969	Trolamine salicylate	OC(=O)C1=C(O)C=CC=C1	2174-16-5	C13H21NO6	287.137	3	235	1	Inactive	0.244377	-1.40828	5.92676	0.039059
DTXSID7057733	4-(4-Chlorophenyl)-4-piperidinol	OC1(CCNCC1)C1=CC=C(Cl)C=C1	39512-49-7	C11H14ClNO	211.076	1	156	1	Inactive	0.234814	-4.21687	5.69482	6.06917e-05
DTXSID6021741	1-Pentanol	CCCCCO	71-41-0	C5H12O	88.0888	2	235	1	Inactive	0.216532	-2.84901	5.25144	0.00141575
